# Supplementary material for: SUMOylation of the Forkhead Transcription Factor FOXL2 Promotes Its Stabilization/Activation through Transient Recruitment to PML Bodies
Source: PLoS One. 2011 Oct 12;6(10):e25463. doi: 10.1371/journal.pone.0025463 (PMC3192040; doi:10.1371/journal.pone.0025463)
Supplement: Table S1 — List of all peptides matches identified by Mascot and SEQUEST search engines. Peptide matches attributed to FOXL2 and presenting a peptide score higher than 20 (for Mascot) or have a XCorr>2 when peptide charge was +2, >2.5 with peptide charge +3, >3 with peptide charge +4, and >4 with peptide charge >+5 (for SEQUEST) are listed in first (for Mascot) and second (for SEQUEST) worksheet. The predicted peptide modification, score, charge, precursor m/z, precursor MH+, predicted-to-measured mass difference (ΔM), column retention time and origin sample are indicated for each peptide match. Note that sulfation was not included as a possible modification, since search engines do not take into account the precursor mass and so can not distinguish between phosphorylation and sulfation. However, attribution of a phosphorylation on serine 4 or tyrosine 5 was systematically associated to a ΔM close to −9 mmu, corresponding to the difference between phosphate and sulfonate group. (XLS) [file pone.0025463.s011.xls]

## Sheet: MASCOT matches
Sequence	Modifications	IonScore	Charge	m/z [Da]	MH+ [Da]	ΔM [ppm]	ΔM [mmu]	RT [min]	Sample
AcARQPELAMmHcSY	C2(Cys-N), M11(Oxida), C13(Cys-N)	43	3	659.609	1976.81	-0.64	-1.26516	43.44	eluate-chymo-1
AcARQPELAMmHcSY	C2(Cys-N), M11(Oxida), C13(Cys-N)	42	3	659.609	1976.81	0.75	1.48261	42.76	eluate-chymo-2
AcARQPELAMmHcSY	C2(Cys-N), M11(Oxida), C13(Cys-N)	42	3	659.609	1976.81	0.38	0.751189	43.06	eluate-chymo-2
AcARQPELAMmHcSY	C2(Cys-N), M11(Oxida), C13(Cys-N)	42	3	659.609	1976.81	0.47	0.929102	42.87	eluate-chymo-1
AcARQPELAMmHcSY	C2(Cys-N), M11(Oxida), C13(Cys-N)	37	3	659.609	1976.81	-0.36	-0.711652	43.45	eluate-chymo-2
AcARQPELAMmHcSY	C2(Cys-N), M11(Oxida), C13(Cys-N)	35	3	659.609	1976.81	0.29	0.573276	43.17	eluate-chymo-1
AcARQPELAmmHcSY	C2(Cys-N), M10(Oxida), M11(Oxida), C13(Cys-N)	45	3	664.941	1992.81	0.14	0.278993	36.69	eluate-chymo-2
AcARQPELAmmHcSY	C2(Cys-N), M10(Oxida), M11(Oxida), C13(Cys-N)	34	3	664.941	1992.81	0.05	0.0996404	36.41	eluate-chymo-2
AcARQPELAmmHcSY	C2(Cys-N), M10(Oxida), M11(Oxida), C13(Cys-N)	31	3	664.94	1992.81	-0.13	-0.259065	27.17	50kD-band-chymo-2
AcARQPELAmmHcSY	C2(Cys-N), M10(Oxida), M11(Oxida), C13(Cys-N)	20	3	664.941	1992.81	-0.04	-0.0797123	27.77	50kD-band-chymo-1
AcARQPELAmmHcSY	C2(Carba), M10(Oxida), M11(Oxida), C13(Cys-N)	31	3	642.265	1924.78	-0.44	-0.846903	24.49	50kD-band-chymo-1
AcARQPELAmmHcSY	C2(Carba), M10(Oxida), M11(Oxida), C13(Cys-N)	28	3	642.265	1924.78	0.23	0.4427	24.74	50kD-band-chymo-1
AcARQPELAmmHcSY	C2(Carba), M10(Oxida), M11(Oxida), C13(Cys-N)	23	3	642.266	1924.78	0.99	1.90554	23.79	50kD-band-chymo-2
AcARQPELAmmHcSYW	C2(Cys-N), M10(Oxida), M11(Oxida), C13(Cys-N)	26	3	726.968	2178.89	0.7	1.52522	48.32	eluate-chymo-2
AcARQPELAmmHcSYW	C2(Cys-N), M10(Oxida), M11(Oxida), C13(Cys-N)	25	3	726.967	2178.89	0.2	0.435777	48.5	eluate-chymo-1
AcARQPELAmmHcSYW	C2(Cys-N), M10(Oxida), M11(Oxida), C13(Cys-N)	23	3	726.967	2178.89	0.28	0.610088	48.6	eluate-chymo-2
AcARQPELAmmHcSYW	C2(Carba), M10(Oxida), M11(Oxida), C13(Carba)	34	3	681.616	2042.83	-0.36	-0.73542	27.5	50kD-band-chymo-1
AGPAASYGPY		39	2	477.221	953.436	-0.86	-0.819955	25.33	50kD-band-chymo-2
AGPAASYGPY		32	2	477.221	953.435	-1.18	-1.12505	26.14	50kD-band-chymo-1
APETGRTVKEPEGPPPsPGKGGGGGGGTAPEKPDPAQKPPY	S17(Phosp)	39	5	806.793	4029.93	-0.13	-0.523891	20.23	50kD-band-chymo-1
APETGRTVKEPEGPPPsPGKGGGGGGGTAPEKPDPAQKPPY	S17(Phosp)	24	5	806.793	4029.94	0.93	3.74784	19.33	50kD-band-chymo-2
APETGRTVKEPEGPPPsPGKGGGGGGGTAPEKPDPAQKPPY	S17(Phosp)	22	4	1008.24	4029.93	-0.72	-2.90155	20.47	50kD-band-chymo-1
APETGRTVKEPEGPPPsPGKGGGGGGGTAPEKPDPAQKPPYSY	S17(Phosp)	43	5	856.813	4280.04	1.7	7.27606	21.55	50kD-band-chymo-2
APETGRTVKEPEGPPPsPGKGGGGGGGTAPEKPDPAQKPPYSY	S17(Phosp)	39	5	856.813	4280.03	1.2	5.13604	22.6	50kD-band-chymo-1
APETGRTVKEPEGPPPsPGKGGGGGGGTAPEKPDPAQKPPYSY	S17(Phosp)	33	5	856.812	4280.03	0.7	2.99602	22.87	50kD-band-chymo-1
APETGRTVKEPEGPPPsPGKGGGGGGGTAPEKPDPAQKPPYSY	S17(Phosp)	33	5	856.811	4280.03	-0.65	-2.78202	21.26	50kD-band-chymo-2
APETGRTVKEPEGPPPsPGKGGGGGGGTAPEKPDPAQKPPYSY	S17(Phosp)	32	5	856.813	4280.03	1.13	4.83644	22.3	50kD-band-chymo-1
APETGRTVKEPEGPPPsPGKGGGGGGGTAPEKPDPAQKPPYSY	S17(Phosp)	31	4	1070.76	4280.03	0.03	0.128401	22.53	50kD-band-chymo-1
APETGRTVKEPEGPPPsPGKGGGGGGGTAPEKPDPAQKPPYSY	S17(Phosp)	31	4	1070.76	4280.03	0.15	0.642005	21.37	50kD-band-chymo-2
APETGRTVKEPEGPPPsPGKGGGGGGGTAPEKPDPAQKPPYSY	S17(Phosp)	29	5	856.81	4280.02	-1.94	-8.30324	21.93	50kD-band-chymo-1
APETGRTVKEPEGPPPsPGKGGGGGGGTAPEKPDPAQKPPYSY	S17(Phosp)	27	4	1070.76	4280.03	0.03	0.128401	21.72	50kD-band-chymo-2
APETGRTVKEPEGPPPsPGKGGGGGGGTAPEKPDPAQKPPYSY	S17(Phosp)	25	3	1427.35	4280.05	4.13	17.6766	22.32	50kD-band-chymo-1
APETGRTVKEPEGPPPsPGKGGGGGGGTAPEKPDPAQKPPYSY	S17(Phosp)	25	4	1070.76	4280.03	-0.08	-0.342402	22.2	50kD-band-chymo-2
APETGRTVKEPEGPPPsPGKGGGGGGGTAPEKPDPAQKPPYSY	S17(Phosp)	24	4	1070.76	4280.03	0.03	0.128401	22.25	50kD-band-chymo-1
APETGRTVKEPEGPPPsPGKGGGGGGGTAPEKPDPAQKPPYSY	S17(Phosp)	23	3	1427.35	4280.04	1.22	5.22164	28.34	eluate-chymo-2
APETGRTVKEPEGPPPsPGKGGGGGGGTAPEKPDPAQKPPYSY	S17(Phosp)	22	5	856.812	4280.03	0.56	2.39682	23.53	50kD-band-chymo-1
APETGRTVKEPEGPPPsPGKGGGGGGGTAPEKPDPAQKPPYSY	S17(Phosp)	20	5	856.813	4280.03	1.06	4.53684	21.84	50kD-band-chymo-2
APETGRTVKEPEGPPPsPGKGGGGGGGTAPEKPDPAQKPPYSY	S17(Phosp)	20	5	856.812	4280.03	0.13	0.556404	22.11	50kD-band-chymo-2
APETGRTVKEPEGPPPsPGKGGGGGGGTAPEKPDPAQKPPYSY	S17(Phosp)	20	5	856.811	4280.03	-0.51	-2.18281	22.67	50kD-band-chymo-2
APETGRTVKEPEGPPPSPGKGGGGGGGTAPEKPDPAQKPPYSY		36	4	1050.77	4200.07	1.32	5.54409	21.65	50kD-band-chymo-1
APETGRTVKEPEGPPPSPGKGGGGGGGTAPEKPDPAQKPPYSY		28	5	840.819	4200.07	0.76	3.19205	21.4	50kD-band-chymo-1
APETGRTVKEPEGPPPSPGKGGGGGGGTAPEKPDPAQKPPYSY		27	5	840.819	4200.07	0.54	2.26804	21.75	50kD-band-chymo-1
APPKYLQSGF		57	2	554.295	1107.58	-0.17	-0.188289	29.11	50kD-band-chymo-2
APPKYLQSGF		49	2	554.295	1107.58	0.16	0.177213	38.86	eluate-chymo-2
APPKYLQSGF		46	2	554.295	1107.58	0.27	0.299048	38.57	eluate-chymo-2
APPKYLQSGF		46	2	554.295	1107.58	-0.17	-0.188289	38.92	eluate-chymo-1
APPKYLQSGF		44	2	554.295	1107.58	0.05	0.0553792	29.58	50kD-band-chymo-1
APPKYLQSGF		44	2	554.295	1107.58	-0.06	-0.066455	28.85	50kD-band-chymo-2
APPKYLQSGF		43	2	554.295	1107.58	-0.28	-0.310123	29.84	50kD-band-chymo-1
APPKYLQSGF		43	2	554.295	1107.58	-0.17	-0.188289	29.37	50kD-band-chymo-2
APPKYLQSGF		40	2	554.295	1107.58	0.05	0.0553792	38.64	eluate-chymo-1
APPKYLQSGF		38	2	554.295	1107.58	0.05	0.0553792	38.3	eluate-chymo-2
APPKYLQSGF		31	2	554.295	1107.58	-0.72	-0.797459	39.21	eluate-chymo-1
APPKYLQSGFL		45	2	610.837	1220.67	-0.12	-0.14648	37.2	50kD-band-chymo-1
APPKYLQSGFL		43	2	610.837	1220.67	0.18	0.21972	36.97	50kD-band-chymo-2
APPKYLQSGFL		35	2	610.837	1220.67	-0.12	-0.14648	36.93	50kD-band-chymo-1
APPKYLQSGFL		28	2	610.838	1220.67	0.88	1.07419	50.88	eluate-chymo-1
APPKYLQSGFL		26	2	610.838	1220.67	0.58	0.707988	50.63	eluate-chymo-2
APPKYLQSGFL		25	2	610.838	1220.67	0.98	1.19626	51.15	eluate-chymo-1
APPKYLQSGFL		23	2	610.838	1220.67	1.08	1.31832	50.89	eluate-chymo-2
APPKYLQSGFL		22	2	610.838	1220.67	0.28	0.341787	36.67	50kD-band-chymo-2
APPKYLQSGFL		20	2	610.837	1220.67	0.18	0.21972	50.61	eluate-chymo-1
AScQMAAAAAAAAAAAAAAGPGsPGAAAVVKGL	C3(Cys-N), S23(Phosp)	50	3	967.465	2900.38	-0.2	-0.580076	78.64	eluate-chymo-2
AScQMAAAAAAAAAAAAAAGPGsPGAAAVVKGL	C3(Cys-N), S23(Phosp)	48	3	967.466	2900.38	1.13	3.27743	78.36	eluate-chymo-2
AScQMAAAAAAAAAAAAAAGPGsPGAAAVVKGL	C3(Cys-N), S23(Phosp)	45	3	967.465	2900.38	0.31	0.899118	77.83	eluate-chymo-2
AScQMAAAAAAAAAAAAAAGPGsPGAAAVVKGL	C3(Cys-N), S23(Phosp)	38	3	967.465	2900.38	0.56	1.62421	78.1	eluate-chymo-2
AScQmAAAAAAAAAAAAAAGPGsPGAAAVVKGL	C3(Cys-N), M5(Oxida), S23(Phosp)	44	3	972.797	2916.38	1.08	3.14969	72.44	eluate-chymo-2
AScQmAAAAAAAAAAAAAAGPGsPGAAAVVKGL	C3(Cys-N), M5(Oxida), S23(Phosp)	27	3	972.795	2916.37	-0.93	-2.71223	71.91	eluate-chymo-2
AScQmAAAAAAAAAAAAAAGPGSPGAAAVVKGL	C3(Cys-N), M5(Oxida)	60	3	946.141	2836.41	0.45	1.27638	72.46	eluate-chymo-2
AScQmAAAAAAAAAAAAAAGPGSPGAAAVVKGL	C3(Cys-N), M5(Oxida)	52	3	946.142	2836.41	1.03	2.9215	72.2	eluate-chymo-2
AScQmAAAAAAAAAAAAAAGPGSPGAAAVVKGL	C3(Cys-N), M5(Oxida)	46	3	946.142	2836.41	0.65	1.84367	71.93	eluate-chymo-2
AScQmAAAAAAAAAAAAAAGPGSPGAAAVVKGL	C3(Cys-N), M5(Oxida)	46	3	946.141	2836.41	0.58	1.64512	71.66	eluate-chymo-2
AScQmAAAAAAAAAAAAAAGPGSPGAAAVVKGL	C3(Cys-N), M5(Oxida)	23	3	946.142	2836.41	0.9	2.55277	77.7	eluate-chymo-2
AScQmAAAAAAAAAAAAAAGPGSPGAAAVVKGL	C3(Cys-N), M5(Oxida)	23	3	946.141	2836.41	0.39	1.1062	72.74	eluate-chymo-2
AScQmAAAAAAAAAAAAAAGPGSPGAAAVVKGL	C3(Cys-N), M5(Oxida)	21	3	946.14	2836.41	-0.52	-1.47493	71.4	eluate-chymo-2
AScQMAAAAAAAAAAAAAAGPGSPGAAAVVKGL	C3(Cys-N)	71	3	940.81	2820.42	1.08	3.04605	77.33	eluate-chymo-2
AScQMAAAAAAAAAAAAAAGPGSPGAAAVVKGL	C3(Cys-N)	63	3	940.81	2820.42	0.69	1.94609	77.07	eluate-chymo-2
AScQMAAAAAAAAAAAAAAGPGSPGAAAVVKGL	C3(Cys-N)	49	3	940.81	2820.42	0.82	2.31274	77.61	eluate-chymo-2
AScQMAAAAAAAAAAAAAAGPGSPGAAAVVKGL	C3(Cys-N)	31	3	940.809	2820.41	-0.42	-1.18457	76.8	eluate-chymo-2
AScQMAAAAAAAAAAAAAAGPGSPGAAAVVKGL	C3(Cys-N)	29	3	940.81	2820.41	0.43	1.21278	78.22	eluate-chymo-2
AScQMAAAAAAAAAAAAAAGPGSPGAAAVVKGL	C3(Cys-N)	27	3	940.81	2820.42	0.62	1.74866	77.88	eluate-chymo-2
cRYPAQW	C1(Cys-N)	31	2	524.737	1048.47	-0.1	-0.104847	32.19	50kD-band-chymo-2
cRYPAQW	C1(Cys-N)	31	2	524.737	1048.47	-0.33	-0.345994	43.66	eluate-chymo-2
cRYPAQW	C1(Cys-N)	31	2	524.737	1048.47	-0.21	-0.220178	42.55	eluate-chymo-2
cRYPAQW	C1(Cys-N)	31	2	524.737	1048.47	-0.68	-0.712957	42.46	eluate-chymo-1
cRYPAQW	C1(Cys-N)	31	2	524.737	1048.47	0.02	0.0209693	43.31	eluate-chymo-1
cRYPAQW	C1(Cys-N)	30	2	524.737	1048.47	0.25	0.262117	43.11	eluate-chymo-2
cRYPAQW	C1(Cys-N)	28	2	524.737	1048.47	-0.45	-0.47181	43.38	eluate-chymo-2
cRYPAQW	C1(Cys-N)	28	2	524.737	1048.47	0.14	0.146785	42.85	eluate-chymo-2
cRYPAQW	C1(Cys-N)	28	2	524.737	1048.47	0.14	0.146785	50.17	eluate-chymo-2
cRYPAQW	C1(Cys-N)	28	2	524.737	1048.47	0.37	0.387933	51	eluate-chymo-2
cRYPAQW	C1(Cys-N)	28	2	524.737	1048.47	-0.21	-0.220178	43.86	eluate-chymo-1
cRYPAQW	C1(Cys-N)	28	2	524.737	1048.47	0.14	0.146785	44.16	eluate-chymo-1
cRYPAQW	C1(Cys-N)	27	2	524.737	1048.47	0.02	0.0209693	32.65	50kD-band-chymo-1
cRYPAQW	C1(Cys-N)	27	2	524.737	1048.47	0.37	0.387933	51.56	eluate-chymo-1
cRYPAQW	C1(Cys-N)	26	2	524.737	1048.47	-0.33	-0.345994	42.29	eluate-chymo-2
cRYPAQW	C1(Cys-N)	26	2	524.737	1048.47	0.14	0.146785	43.94	eluate-chymo-2
cRYPAQW	C1(Cys-N)	26	2	524.737	1048.47	-0.21	-0.220178	42.77	eluate-chymo-1
cRYPAQW	C1(Cys-N)	25	2	524.737	1048.47	0.25	0.262117	31.55	50kD-band-chymo-2
cRYPAQW	C1(Cys-N)	25	2	524.737	1048.47	0.25	0.262117	50.47	eluate-chymo-1
cRYPAQW	C1(Cys-N)	25	2	524.737	1048.47	0.02	0.0209693	43.03	eluate-chymo-1
cRYPAQW	C1(Cys-N)	25	2	524.737	1048.47	-0.68	-0.712957	43.58	eluate-chymo-1
cRYPAQW	C1(Cys-N)	24	2	524.737	1048.47	-0.33	-0.345994	42.02	eluate-chymo-2
cRYPAQW	C1(Cys-N)	23	2	524.737	1048.47	0.02	0.0209693	32.39	50kD-band-chymo-1
cRYPAQW	C1(Cys-N)	23	2	524.737	1048.47	0.02	0.0209693	35.93	50kD-band-chymo-2
cRYPAQW	C1(Cys-N)	23	2	524.737	1048.47	-0.33	-0.345994	42.2	eluate-chymo-1
cRYPAQW	C1(Cys-N)	23	2	524.737	1048.47	0.6	0.629081	44.58	eluate-chymo-1
cRYPAQW	C1(Cys-N)	22	2	524.737	1048.47	-0.33	-0.345994	36.56	50kD-band-chymo-1
cRYPAQW	C1(Cys-N)	22	2	524.737	1048.47	-0.33	-0.345994	36.84	50kD-band-chymo-1
cRYPAQW	C1(Cys-N)	22	2	524.737	1048.47	-0.56	-0.587141	37.14	50kD-band-chymo-1
cRYPAQW	C1(Cys-N)	22	2	524.737	1048.47	-0.21	-0.220178	36.46	50kD-band-chymo-2
cRYPAQW	C1(Cys-N)	22	2	524.737	1048.47	-0.21	-0.220178	36.18	50kD-band-chymo-2
cRYPAQW	C1(Cys-N)	22	2	524.737	1048.47	-0.21	-0.220178	37.03	50kD-band-chymo-2
cRYPAQW	C1(Cys-N)	22	2	524.737	1048.47	0.37	0.387933	49.89	eluate-chymo-2
cRYPAQW	C1(Cys-N)	22	2	524.737	1048.47	-0.33	-0.345994	49.33	eluate-chymo-2
cRYPAQW	C1(Cys-N)	22	2	524.737	1048.47	0.14	0.146785	49.05	eluate-chymo-2
cRYPAQW	C1(Cys-N)	22	2	524.737	1048.47	0.25	0.262117	50.45	eluate-chymo-2
cRYPAQW	C1(Cys-N)	22	2	524.737	1048.47	0.25	0.262117	50.74	eluate-chymo-2
cRYPAQW	C1(Cys-N)	22	2	524.737	1048.47	0.02	0.0209693	49.91	eluate-chymo-1
cRYPAQW	C1(Cys-N)	22	2	524.737	1048.47	-0.33	-0.345994	49.64	eluate-chymo-1
cRYPAQW	C1(Cys-N)	22	2	524.737	1048.47	0.14	0.146785	49.37	eluate-chymo-1
cRYPAQW	C1(Cys-N)	22	2	524.737	1048.47	0.25	0.262117	50.2	eluate-chymo-1
cRYPAQW	C1(Cys-N)	22	2	524.737	1048.47	0.37	0.387933	51.03	eluate-chymo-1
cRYPAQW	C1(Cys-N)	22	2	524.737	1048.47	0.14	0.146785	50.76	eluate-chymo-1
cRYPAQW	C1(Cys-N)	21	2	524.737	1048.47	0.49	0.513749	37.45	50kD-band-chymo-1
cRYPAQW	C1(Cys-N)	21	2	524.737	1048.47	-0.21	-0.220178	36.25	50kD-band-chymo-1
cRYPAQW	C1(Cys-N)	21	2	524.737	1048.47	0.37	0.387933	37.31	50kD-band-chymo-2
cRYPAQW	C1(Cys-N)	21	2	524.737	1048.47	-0.45	-0.47181	36.72	50kD-band-chymo-2
cRYPAQW	C1(Cys-N)	20	2	524.737	1048.47	0.02	0.0209693	49.62	eluate-chymo-2
cRYPAQW	C1(Cys-N)	20	2	524.737	1048.47	0.49	0.513749	51.55	eluate-chymo-2
cRYPAQW	C1(Carba)	24	2	490.724	980.441	0.12	0.117653	24.8	50kD-band-chymo-2
cRYPAQW	C1(Carba)	22	2	490.724	980.441	-0.2	-0.196088	25.05	50kD-band-chymo-2
cRYPAQW	C1(Carba)	21	2	490.724	980.441	-0.2	-0.196088	25.8	50kD-band-chymo-1
cRYPAQW	C1(Carba)	20	2	490.724	980.441	0.24	0.235306	25.55	50kD-band-chymo-1
cRYPAQWRPL	C1(Cys-N)	46	3	472.24	1414.7	-0.35	-0.495147	45.5	eluate-chymo-1
cRYPAQWRPL	C1(Cys-N)	36	3	472.24	1414.7	-0.35	-0.495147	45.77	eluate-chymo-2
cRYPAQWRPL	C1(Cys-N)	36	3	472.24	1414.7	-0.03	-0.0424411	44.65	eluate-chymo-2
cRYPAQWRPL	C1(Cys-N)	34	3	472.24	1414.7	-0.61	-0.862969	45.49	eluate-chymo-2
cRYPAQWRPL	C1(Cys-N)	33	3	472.24	1414.7	-0.61	-0.862969	44.94	eluate-chymo-2
cRYPAQWRPL	C1(Cys-N)	33	2	707.855	1414.7	-1.31	-1.85326	45.54	eluate-chymo-1
cRYPAQWRPL	C1(Cys-N)	31	3	472.24	1414.7	-0.48	-0.679058	44.39	eluate-chymo-1
cRYPAQWRPL	C1(Cys-N)	30	3	472.24	1414.7	-0.61	-0.862969	44.95	eluate-chymo-1
cRYPAQWRPL	C1(Cys-N)	30	3	472.24	1414.7	-0.35	-0.495147	45.78	eluate-chymo-1
cRYPAQWRPL	C1(Cys-N)	30	3	472.24	1414.7	-0.22	-0.311235	45.23	eluate-chymo-1
cRYPAQWRPL	C1(Cys-N)	29	3	472.239	1414.7	-0.74	-1.04688	45.22	eluate-chymo-2
cRYPAQWRPL	C1(Cys-N)	29	2	707.856	1414.71	0.16	0.226353	51.78	eluate-chymo-2
cRYPAQWRPL	C1(Cys-N)	28	2	707.855	1414.7	-1.4	-1.98058	52.33	eluate-chymo-2
cRYPAQWRPL	C1(Cys-N)	28	3	472.24	1414.71	0.1	0.141471	46.04	eluate-chymo-1
cRYPAQWRPL	C1(Cys-N)	27	2	707.857	1414.71	0.59	0.834676	51.51	eluate-chymo-2
cRYPAQWRPL	C1(Cys-N)	27	2	707.856	1414.7	0.07	0.0990294	51.24	eluate-chymo-2
cRYPAQWRPL	C1(Cys-N)	27	2	707.857	1414.71	0.93	1.31568	52.95	eluate-chymo-1
cRYPAQWRPL	C1(Cys-N)	27	3	472.24	1414.7	-0.29	-0.410264	44.65	eluate-chymo-1
cRYPAQWRPL	C1(Cys-N)	26	2	707.855	1414.7	-1.05	-1.48544	52.06	eluate-chymo-2
cRYPAQWRPL	C1(Cys-N)	25	2	707.855	1414.7	-1.31	-1.85326	52.39	eluate-chymo-1
cRYPAQWRPL	C1(Cys-N)	24	2	707.857	1414.71	0.85	1.2025	51.8	eluate-chymo-1
cRYPAQWRPL	C1(Cys-N)	23	2	707.856	1414.7	-0.1	-0.14147	44.75	eluate-chymo-2
cRYPAQWRPL	C1(Cys-N)	23	3	472.24	1414.7	-0.29	-0.410264	44.4	eluate-chymo-2
cRYPAQWRPL	C1(Cys-N)	23	2	707.856	1414.71	0.5	0.707353	51.52	eluate-chymo-1
cRYPAQWRPL	C1(Cys-N)	23	2	707.856	1414.7	-0.19	-0.268794	44.74	eluate-chymo-1
cRYPAQWRPL	C1(Cys-N)	22	2	707.855	1414.7	-0.97	-1.37226	45.66	eluate-chymo-2
cRYPAQWRPL	C1(Cys-N)	21	2	707.855	1414.7	-1.05	-1.48544	45.38	eluate-chymo-2
cRYPAQWRPL	C1(Cys-N)	21	2	707.855	1414.7	-1.14	-1.61276	45.83	eluate-chymo-1
DHDSKTGALHSRL		48	2	718.866	1436.73	0.71	1.02007	13.41	50kD-band-chymo-1
DHDSKTGALHSRL		48	2	718.866	1436.72	0.2	0.287345	12.35	50kD-band-chymo-2
DHDSKTGALHSRL		38	3	479.58	1436.72	0.51	0.73273	13.29	50kD-band-chymo-1
DHDSKTGALHSRL		35	2	718.866	1436.73	0.8	1.14938	13.13	50kD-band-chymo-1
DHDSKTGALHSRL		33	4	359.937	1436.73	1.03	1.47983	13.52	50kD-band-chymo-1
DHDSKTGALHSRL		33	4	359.937	1436.73	1.12	1.60913	12.19	50kD-band-chymo-2
DHDSKTGALHSRL		32	3	479.58	1436.72	0.13	0.186774	12.47	50kD-band-chymo-2
DHDSKTGALHSRL		30	2	718.865	1436.72	-0.99	-1.42236	12.05	50kD-band-chymo-2
DHDSKTGALHSRL		28	4	359.937	1436.73	1.2	1.72407	13.26	50kD-band-chymo-1
DHDSKTGALHSRL		27	3	479.58	1436.72	0.07	0.100571	13.57	50kD-band-chymo-1
DHDSKTGALHSRL		27	3	479.58	1436.72	0.45	0.646526	12.19	50kD-band-chymo-2
DHDSKTGALHSRL		25	4	359.937	1436.73	1.37	1.96831	12.99	50kD-band-chymo-1
DHDSKTGALHSRL		25	3	479.58	1436.72	0	0	13.03	50kD-band-chymo-1
DHDSKTGALHSRL		25	4	359.937	1436.72	0.61	0.876402	12.47	50kD-band-chymo-2
DHDSKTGALHSRL		23	3	479.58	1436.72	0.38	0.545955	13.69	eluate-chymo-2
DHDSKTGALHSRL		22	4	359.937	1436.73	0.69	0.99134	13.83	50kD-band-chymo-1
DHDSKTGALHSRL		21	4	359.936	1436.72	-0.67	-0.962605	11.94	50kD-band-chymo-2
DPAcEDMFEKGNY	C4(Cys-N)	69	2	822.322	1643.64	0.66	1.0848	52.29	eluate-chymo-1
DPAcEDMFEKGNY	C4(Cys-N)	61	2	822.322	1643.64	0.96	1.57789	37.71	50kD-band-chymo-2
DPAcEDMFEKGNY	C4(Cys-N)	60	2	822.321	1643.64	0.21	0.345163	37.86	50kD-band-chymo-1
DPAcEDMFEKGNY	C4(Cys-N)	51	2	822.323	1643.64	1.48	2.43258	51.92	eluate-chymo-2
DPAcEDMFEKGNY	C4(Cys-N)	33	2	822.321	1643.64	0.21	0.345163	52.22	eluate-chymo-2
DPAcEDMFEKGNY	C4(Cys-N)	23	2	822.322	1643.64	0.88	1.4464	52.05	eluate-chymo-1
DPAcEDMFEKGNY	C4(Carba)	73	2	788.31	1575.61	1.91	3.00942	31.03	50kD-band-chymo-1
DPAcEDMFEKGNY	C4(Carba)	23	2	788.308	1575.61	0.05	0.0787805	30.72	50kD-band-chymo-2
EPEGPPPsPGK	S8(Phosp)	50	2	586.282	1171.56	0.03	0.0351467	11.85	50kD-band-trypsin-2
EPEGPPPsPGK	S8(Phosp)	47	2	586.282	1171.56	-0.47	-0.550631	16.72	50kD-band-trypsin-2
EPEGPPPsPGK	S8(Phosp)	43	2	586.282	1171.56	-0.48	-0.562347	15.07	50kD-band-trypsin-2
EPEGPPPsPGK	S8(Phosp)	42	2	586.282	1171.56	0.12	0.140587	13.45	50kD-band-trypsin-2
EPEGPPPsPGK	S8(Phosp)	40	2	586.282	1171.56	-0.29	-0.339751	25.11	50kD-band-trypsin-2
EPEGPPPsPGK	S8(Phosp)	32	2	586.255	1171.5	0.01	0.011715	16.31	50kD-band-trypsin-1
EPEGPPPsPGK	S8(Phosp)	27	2	586.282	1171.56	0.16	0.187449	23.29	50kD-band-trypsin-2
EPEGPPPsPGK	S8(Phosp)	25	2	586.255	1171.5	-0.13	-0.152295	13.05	50kD-band-trypsin-1
EPEGPPPsPGK	S8(Phosp)	25	2	586.256	1171.51	1.83	2.14385	12.49	eluate-trypsin-1
EPEGPPPsPGK	S8(Phosp)	25	2	586.255	1171.5	-0.26	-0.304591	13.57	eluate-trypsin-1
EPEGPPPsPGK	S8(Phosp)	24	2	586.282	1171.56	-0.15	-0.175733	21.78	50kD-band-trypsin-2
EPEGPPPsPGK	S8(Phosp)	22	2	586.255	1171.5	-0.13	-0.152295	17.9	50kD-band-trypsin-1
EPEGPPPsPGK	S8(Phosp)	22	2	586.256	1171.5	1.41	1.65182	13.25	eluate-trypsin-2
EPEGPPPsPGK	S8(Phosp)	22	2	586.255	1171.5	-0.36	-0.421741	13.52	eluate-trypsin-2
EPEGPPPsPGK	S8(Phosp)	21	2	586.255	1171.5	0.22	0.257731	14.68	50kD-band-trypsin-1
EPEGPPPsPGK	S8(Phosp)	21	2	586.282	1171.56	-0.04	-0.0468623	18.42	50kD-band-trypsin-2
EPEGPPPsPGK	S8(Phosp)	21	2	586.255	1171.5	-0.99	-1.15979	12.98	eluate-trypsin-2
EPEGPPPsPGK	S8(Phosp)	20	2	586.282	1171.56	0	0	20.16	50kD-band-trypsin-2
EPEGPPPsPGK	S8(Phosp)	20	2	586.256	1171.5	1.52	1.78069	12.48	eluate-trypsin-2
EPEGPPPsPGK	S8(Phosp)	20	2	586.255	1171.5	-1.09	-1.27694	12.17	eluate-trypsin-2
EPEGPPPSPGK		44	2	546.273	1091.54	1.3	1.419	13.15	eluate-trypsin-2
EPEGPPPSPGK		43	2	546.272	1091.54	-0.82	-0.895059	12.15	eluate-trypsin-1
EPEGPPPSPGK		41	2	546.297	1091.59	0.27	0.294729	11.72	50kD-band-trypsin-2
EPEGPPPSPGK		40	2	546.272	1091.54	-0.03	-0.0327461	12.87	50kD-band-trypsin-1
EPEGPPPSPGK		40	2	546.272	1091.54	-0.71	-0.774991	12.13	eluate-trypsin-2
EPEGPPPSPGK		39	2	546.273	1091.54	0.97	1.05879	12.43	eluate-trypsin-2
EPEGPPPSPGK		34	2	546.273	1091.54	1.86	2.03026	12.45	eluate-trypsin-1
EPEGPPPSPGK		34	2	546.272	1091.54	-0.26	-0.2838	13.16	eluate-trypsin-1
EPEGPPPSPGK		28	2	546.274	1091.54	2.76	3.01265	11.83	eluate-trypsin-2
EPEGPPPSPGK		27	2	546.273	1091.54	0.97	1.05879	11.85	eluate-trypsin-1
EPEGPPPSPGK		26	2	546.272	1091.54	-0.09	-0.0982383	14.49	50kD-band-trypsin-1
EPEGPPPSPGK		24	2	546.272	1091.54	-0.04	-0.0436615	13.42	eluate-trypsin-2
FGAGGAAGGcGVAGAGADGY	C10(Cys-N)	48	2	855.862	1710.72	-0.4	-0.684287	34.67	50kD-band-chymo-2
FGAGGAAGGcGVAGAGADGY	C10(Cys-N)	48	2	855.862	1710.72	-0.4	-0.684287	34.67	50kD-band-chymo-2
FGAGGAAGGcGVAGAGADGY	C10(Cys-N)	35	2	855.863	1710.72	0.74	1.26593	34.79	50kD-band-chymo-1
FGAGGAAGGcGVAGAGADGY	C10(Cys-N)	35	2	855.863	1710.72	0.45	0.769823	34.38	50kD-band-chymo-2
FGAGGAAGGcGVAGAGADGY	C10(Cys-N)	35	2	855.863	1710.72	0.74	1.26593	34.79	50kD-band-chymo-1
FGAGGAAGGcGVAGAGADGY	C10(Cys-N)	35	2	855.863	1710.72	0.45	0.769823	34.38	50kD-band-chymo-2
FGAGGAAGGcGVAGAGADGY	C10(Cys-N)	24	2	855.863	1710.72	0.24	0.410572	35.02	50kD-band-chymo-1
FGAGGAAGGcGVAGAGADGY	C10(Cys-N)	24	2	855.863	1710.72	0.24	0.410572	35.02	50kD-band-chymo-1
FPFYEK		25	2	415.727	830.446	-0.2	-0.166089	27.76	50kD-band-trypsin-2
FPFYEK		24	2	415.708	830.409	0.21	0.174386	37.67	50kD-band-trypsin-1
FPFYEK		23	2	415.708	830.408	0.04	0.0332163	28.82	eluate-trypsin-2
FPFYEK		22	2	415.708	830.409	0.3	0.249123	36.05	50kD-band-trypsin-1
FPFYEK		22	2	415.727	830.447	0.19	0.157785	29.35	50kD-band-trypsin-2
FPFYEK		22	2	415.708	830.409	0.55	0.456725	29.36	eluate-trypsin-2
FPFYEK		22	2	415.708	830.408	0.18	0.149474	29.28	eluate-trypsin-1
FPFYEK		20	2	415.708	830.409	1.14	0.946667	29.09	eluate-trypsin-2
FPFYEK		20	2	415.708	830.409	0.63	0.523158	29	eluate-trypsin-1
FPFYEK		20	2	415.708	830.408	-0.4	-0.332163	28.73	eluate-trypsin-1
GAGGAAGGcGVAGAGADGY	C9(Cys-N)	90	2	782.329	1563.65	0.77	1.20401	29.18	50kD-band-chymo-2
GAGGAAGGcGVAGAGADGY	C9(Cys-N)	83	2	782.328	1563.65	0.15	0.234547	38.56	eluate-chymo-1
GAGGAAGGcGVAGAGADGY	C9(Cys-N)	76	2	782.329	1563.65	0.3	0.469095	39.69	eluate-chymo-1
GAGGAAGGcGVAGAGADGY	C9(Cys-N)	76	2	782.328	1563.65	-0.01	-0.0156365	38.84	eluate-chymo-1
GAGGAAGGcGVAGAGADGY	C9(Cys-N)	75	2	782.329	1563.65	0.54	0.844371	38.71	eluate-chymo-2
GAGGAAGGcGVAGAGADGY	C9(Cys-N)	75	2	782.329	1563.65	0.3	0.469095	39.54	eluate-chymo-2
GAGGAAGGcGVAGAGADGY	C9(Cys-N)	75	2	782.329	1563.65	0.54	0.844371	39.96	eluate-chymo-1
GAGGAAGGcGVAGAGADGY	C9(Cys-N)	72	2	782.329	1563.65	0.77	1.20401	29.65	50kD-band-chymo-1
GAGGAAGGcGVAGAGADGY	C9(Cys-N)	72	2	782.329	1563.65	0.3	0.469095	39.4	eluate-chymo-1
GAGGAAGGcGVAGAGADGY	C9(Cys-N)	71	2	782.328	1563.65	0.15	0.234547	39.11	eluate-chymo-1
GAGGAAGGcGVAGAGADGY	C9(Cys-N)	70	2	782.329	1563.65	0.61	0.953827	38.99	eluate-chymo-2
GAGGAAGGcGVAGAGADGY	C9(Cys-N)	70	2	782.329	1563.65	0.54	0.844371	38.12	eluate-chymo-2
GAGGAAGGcGVAGAGADGY	C9(Cys-N)	68	2	782.329	1563.65	0.38	0.594187	28.91	50kD-band-chymo-2
GAGGAAGGcGVAGAGADGY	C9(Cys-N)	67	2	782.329	1563.65	0.69	1.07892	30.22	50kD-band-chymo-1
GAGGAAGGcGVAGAGADGY	C9(Cys-N)	67	2	782.329	1563.65	0.77	1.20401	38.42	eluate-chymo-2
GAGGAAGGcGVAGAGADGY	C9(Cys-N)	65	2	782.329	1563.65	0.69	1.07892	29.48	50kD-band-chymo-2
GAGGAAGGcGVAGAGADGY	C9(Cys-N)	65	2	782.329	1563.65	0.77	1.20401	39.25	eluate-chymo-2
GAGGAAGGcGVAGAGADGY	C9(Cys-N)	65	2	782.328	1563.65	-0.09	-0.140728	40.67	eluate-chymo-2
GAGGAAGGcGVAGAGADGY	C9(Cys-N)	63	2	782.328	1563.65	0.22	0.344003	29.8	50kD-band-chymo-2
GAGGAAGGcGVAGAGADGY	C9(Cys-N)	62	2	782.329	1563.65	1.24	1.93893	29.91	50kD-band-chymo-1
GAGGAAGGcGVAGAGADGY	C9(Cys-N)	59	2	782.328	1563.65	0.22	0.344003	31.81	50kD-band-chymo-1
GAGGAAGGcGVAGAGADGY	C9(Cys-N)	59	2	782.329	1563.65	0.38	0.594187	31.29	50kD-band-chymo-2
GAGGAAGGcGVAGAGADGY	C9(Cys-N)	58	2	782.328	1563.65	0.07	0.109455	32.08	50kD-band-chymo-1
GAGGAAGGcGVAGAGADGY	C9(Cys-N)	57	2	782.329	1563.65	0.46	0.719279	40.26	eluate-chymo-1
GAGGAAGGcGVAGAGADGY	C9(Cys-N)	57	2	782.328	1563.65	-0.01	-0.0156365	38.26	eluate-chymo-1
GAGGAAGGcGVAGAGADGY	C9(Cys-N)	53	2	782.328	1563.65	0.15	0.234547	70.85	50kD-band-chymo-2
GAGGAAGGcGVAGAGADGY	C9(Cys-N)	52	2	782.328	1563.65	0.15	0.234547	40.52	eluate-chymo-1
GAGGAAGGcGVAGAGADGY	C9(Cys-N)	50	2	782.328	1563.65	-0.01	-0.0156365	31.56	50kD-band-chymo-2
GAGGAAGGcGVAGAGADGY	C9(Cys-N)	47	2	782.328	1563.65	-0.17	-0.26582	40.94	eluate-chymo-2
GAGGAAGGcGVAGAGADGY	C9(Cys-N)	46	2	782.329	1563.65	0.85	1.3291	30.61	50kD-band-chymo-1
GAGGAAGGcGVAGAGADGY	C9(Cys-N)	46	2	782.328	1563.65	0.22	0.344003	30.88	50kD-band-chymo-1
GAGGAAGGcGVAGAGADGY	C9(Cys-N)	46	2	782.329	1563.65	1	1.56365	30.12	50kD-band-chymo-2
GAGGAAGGcGVAGAGADGY	C9(Cys-N)	46	2	782.329	1563.65	0.69	1.07892	40.09	eluate-chymo-2
GAGGAAGGcGVAGAGADGY	C9(Cys-N)	45	2	782.329	1563.65	0.54	0.844371	30.39	50kD-band-chymo-2
GAGGAAGGcGVAGAGADGY	C9(Cys-N)	44	2	782.328	1563.65	-0.24	-0.375276	31.51	50kD-band-chymo-1
GAGGAAGGcGVAGAGADGY	C9(Cys-N)	44	2	782.329	1563.65	0.69	1.07892	39.82	eluate-chymo-2
GAGGAAGGcGVAGAGADGY	C9(Cys-N)	44	2	782.328	1563.65	-0.24	-0.375276	40.81	eluate-chymo-1
GAGGAAGGcGVAGAGADGY	C9(Cys-N)	43	2	782.328	1563.65	-0.01	-0.0156365	40.38	eluate-chymo-2
GAGGAAGGcGVAGAGADGY	C9(Cys-N)	40	2	782.328	1563.65	-0.09	-0.140728	30.99	50kD-band-chymo-2
GAGGAAGGcGVAGAGADGY	C9(Cys-N)	38	2	782.328	1563.65	-0.32	-0.500368	34.19	50kD-band-chymo-2
GAGGAAGGcGVAGAGADGY	C9(Cys-N)	37	2	782.329	1563.65	0.3	0.469095	29.06	50kD-band-chymo-1
GAGGAAGGcGVAGAGADGY	C9(Cys-N)	37	2	782.329	1563.65	0.46	0.719279	30.7	50kD-band-chymo-2
GAGGAAGGcGVAGAGADGY	C9(Cys-N)	34	2	782.328	1563.65	-0.17	-0.26582	33.56	50kD-band-chymo-1
GAGGAAGGcGVAGAGADGY	C9(Cys-N)	33	2	782.328	1563.65	0.07	0.109455	29.33	50kD-band-chymo-1
GAGGAAGGcGVAGAGADGY	C9(Cys-N)	31	2	782.329	1563.65	0.46	0.719279	38.65	50kD-band-chymo-1
GAGGAAGGcGVAGAGADGY	C9(Cys-N)	31	2	782.328	1563.65	-0.09	-0.140728	28.49	50kD-band-chymo-2
GAGGAAGGcGVAGAGADGY	C9(Cys-N)	30	2	782.329	1563.65	0.54	0.844371	31.88	50kD-band-chymo-2
GAGGAAGGcGVAGAGADGY	C9(Cys-N)	30	2	782.329	1563.65	0.38	0.594187	46.63	50kD-band-chymo-2
GAGGAAGGcGVAGAGADGY	C9(Cys-N)	30	2	782.327	1563.65	-2.2	-3.44002	33.61	50kD-band-chymo-2
GAGGAAGGcGVAGAGADGY	C9(Cys-N)	28	2	782.329	1563.65	0.46	0.719279	31.19	50kD-band-chymo-1
GAGGAAGGcGVAGAGADGY	C9(Cys-N)	28	2	782.328	1563.65	-0.56	-0.875643	43.55	50kD-band-chymo-2
GAGGAAGGcGVAGAGADGY	C9(Cys-N)	26	2	782.33	1563.65	1.94	3.03349	71.63	50kD-band-chymo-1
GAGGAAGGcGVAGAGADGY	C9(Cys-N)	26	2	782.328	1563.65	-0.56	-0.875643	73.72	50kD-band-chymo-1
GAGGAAGGcGVAGAGADGY	C9(Cys-N)	25	2	782.329	1563.65	0.69	1.07892	72.43	50kD-band-chymo-2
GAGGAAGGcGVAGAGADGY	C9(Cys-N)	25	2	782.328	1563.65	-0.71	-1.11019	72.69	50kD-band-chymo-2
GAGGAAGGcGVAGAGADGY	C9(Cys-N)	24	2	782.328	1563.65	-0.17	-0.26582	70.44	50kD-band-chymo-1
GAGGAAGGcGVAGAGADGY	C9(Cys-N)	24	2	782.328	1563.65	-0.4	-0.625459	72.75	50kD-band-chymo-1
GAGGAAGGcGVAGAGADGY	C9(Cys-N)	24	2	782.329	1563.65	0.77	1.20401	42.64	50kD-band-chymo-2
GAGGAAGGcGVAGAGADGY	C9(Cys-N)	23	2	782.329	1563.65	0.46	0.719279	71.15	50kD-band-chymo-1
GAGGAAGGcGVAGAGADGY	C9(Cys-N)	22	2	782.329	1563.65	0.54	0.844371	43.47	50kD-band-chymo-1
GAGGAAGGcGVAGAGADGY	C9(Cys-N)	22	2	782.328	1563.65	-0.01	-0.0156365	72.16	50kD-band-chymo-1
GAGGAAGGcGVAGAGADGY	C9(Cys-N)	22	2	782.329	1563.65	0.3	0.469095	33.9	50kD-band-chymo-2
GAGGAAGGcGVAGAGADGY	C9(Cys-N)	21	2	782.329	1563.65	1.08	1.68874	36.04	50kD-band-chymo-1
GAGGAAGGcGVAGAGADGY	C9(Cys-N)	21	2	782.329	1563.65	1.4	2.18911	38.51	50kD-band-chymo-2
GAGGAAGGcGVAGAGADGY	C9(Cys-N)	21	2	782.329	1563.65	1.16	1.81384	71.76	50kD-band-chymo-2
GAGGAAGGcGVAGAGADGY	C9(Cys-N)	20	2	782.329	1563.65	1.4	2.18911	73.36	50kD-band-chymo-1
GAGGAAGGcGVAGAGADGY	C9(Cys-N)	20	2	782.329	1563.65	1.4	2.18911	38.29	50kD-band-chymo-1
GAGGAAGGcGVAGAGADGY	C9(Cys-N)	20	2	782.328	1563.65	0.15	0.234547	72.43	50kD-band-chymo-1
GAGGAAGGcGVAGAGADGY	C9(Cys-N)	20	2	782.33	1563.65	1.79	2.79894	45.89	50kD-band-chymo-2
GAGGAAGGcGVAGAGADGY	C9(Cys-N)	20	2	782.33	1563.65	1.55	2.42366	71.49	50kD-band-chymo-2
GAGGAAGGcGVAGAGADGY	C9(Cys-N)	20	2	782.328	1563.65	-0.48	-0.750551	42.33	eluate-chymo-2
GAGGAAGGcGVAGAGADGY	C9(Carba)	88	2	748.315	1495.62	-0.03	-0.0448687	22.8	50kD-band-chymo-1
GAGGAAGGcGVAGAGADGY	C9(Carba)	81	2	748.315	1495.62	-0.68	-1.01702	23.62	50kD-band-chymo-1
GAGGAAGGcGVAGAGADGY	C9(Carba)	77	2	748.315	1495.62	-0.11	-0.164519	22.11	50kD-band-chymo-2
GAGGAAGGcGVAGAGADGY	C9(Carba)	75	2	748.315	1495.62	-0.19	-0.284168	23.35	50kD-band-chymo-1
GAGGAAGGcGVAGAGADGY	C9(Carba)	75	2	748.315	1495.62	-0.11	-0.164519	21.85	50kD-band-chymo-2
GAGGAAGGcGVAGAGADGY	C9(Carba)	71	2	748.316	1495.62	0.46	0.687987	25.02	50kD-band-chymo-1
GAGGAAGGcGVAGAGADGY	C9(Carba)	71	2	748.315	1495.62	-0.19	-0.284168	22.37	50kD-band-chymo-2
GAGGAAGGcGVAGAGADGY	C9(Carba)	67	2	748.315	1495.62	-0.68	-1.01702	24.74	50kD-band-chymo-1
GAGGAAGGcGVAGAGADGY	C9(Carba)	66	2	748.315	1495.62	-0.11	-0.164519	23.06	50kD-band-chymo-1
GAGGAAGGcGVAGAGADGY	C9(Carba)	65	2	748.315	1495.62	-0.28	-0.418774	24.48	50kD-band-chymo-1
GAGGAAGGcGVAGAGADGY	C9(Carba)	61	2	748.315	1495.62	0.05	0.0747812	22.66	50kD-band-chymo-2
GAGGAAGGcGVAGAGADGY	C9(Carba)	59	2	748.315	1495.62	-0.36	-0.538424	22.26	50kD-band-chymo-1
GAGGAAGGcGVAGAGADGY	C9(Carba)	52	2	748.315	1495.62	0.21	0.314081	26.42	50kD-band-chymo-1
GAGGAAGGcGVAGAGADGY	C9(Carba)	49	2	748.316	1495.62	1.11	1.66014	25.57	50kD-band-chymo-1
GAGGAAGGcGVAGAGADGY	C9(Carba)	49	2	748.316	1495.62	0.7	1.04694	28.2	50kD-band-chymo-1
GAGGAAGGcGVAGAGADGY	C9(Carba)	46	2	748.314	1495.62	-1.17	-1.74988	26.09	50kD-band-chymo-1
GAGGAAGGcGVAGAGADGY	C9(Carba)	45	2	748.315	1495.62	0.13	0.194431	27.33	50kD-band-chymo-1
GAGGAAGGcGVAGAGADGY	C9(Carba)	45	2	748.315	1495.62	-0.03	-0.0448687	25.29	50kD-band-chymo-1
GAGGAAGGcGVAGAGADGY	C9(Carba)	42	2	748.315	1495.62	0.3	0.448687	27	50kD-band-chymo-1
GAGGAAGGcGVAGAGADGY	C9(Carba)	41	2	748.317	1495.63	1.93	2.88656	30	50kD-band-chymo-1
GAGGAAGGcGVAGAGADGY	C9(Carba)	36	2	748.316	1495.62	0.7	1.04694	70.9	50kD-band-chymo-1
GAGGAAGGcGVAGAGADGY	C9(Carba)	32	2	748.315	1495.62	0.05	0.0747812	23.66	50kD-band-chymo-2
GAGGAAGGcGVAGAGADGY	C9(Carba)	31	2	748.316	1495.62	0.79	1.18154	27.92	50kD-band-chymo-1
GAGGAAGGcGVAGAGADGY	C9(Carba)	28	2	748.315	1495.62	-0.85	-1.27128	25.84	50kD-band-chymo-1
GAGGAAGGcGVAGAGADGY	C9(Carba)	28	2	748.315	1495.62	-0.85	-1.27128	72.39	50kD-band-chymo-1
GAGGAAGGcGVAGAGADGY	C9(Carba)	23	2	748.316	1495.62	1.03	1.54049	70.44	50kD-band-chymo-1
GAGGAAGGcGVAGAGADGY	C9(Carba)	21	2	748.315	1495.62	0.05	0.0747812	26.7	50kD-band-chymo-1
GAGGAAGGCGVAGAGADGY		31	2	719.804	1438.6	-0.3	-0.43158	26.12	50kD-band-chymo-2
GAGGAAGGcGVAGAGADGYGY	C9(Cys-N)	91	2	892.371	1783.73	-0.05	-0.0891867	33.02	50kD-band-chymo-2
GAGGAAGGcGVAGAGADGYGY	C9(Cys-N)	86	2	892.371	1783.73	0.36	0.642145	34.05	50kD-band-chymo-1
GAGGAAGGcGVAGAGADGYGY	C9(Cys-N)	85	2	892.37	1783.73	-0.53	-0.945379	45.54	eluate-chymo-1
GAGGAAGGcGVAGAGADGYGY	C9(Cys-N)	83	2	892.371	1783.73	-0.05	-0.0891867	44.98	eluate-chymo-1
GAGGAAGGcGVAGAGADGYGY	C9(Cys-N)	81	2	892.373	1783.74	2.69	4.79826	33.17	50kD-band-chymo-1
GAGGAAGGcGVAGAGADGYGY	C9(Cys-N)	75	2	892.371	1783.73	-0.05	-0.0891867	45.83	eluate-chymo-1
GAGGAAGGcGVAGAGADGYGY	C9(Cys-N)	74	2	892.371	1783.73	0.22	0.392422	33.75	50kD-band-chymo-1
GAGGAAGGcGVAGAGADGYGY	C9(Cys-N)	73	2	892.372	1783.74	0.98	1.74806	44.7	eluate-chymo-1
GAGGAAGGcGVAGAGADGYGY	C9(Cys-N)	72	2	892.372	1783.74	0.91	1.6232	44.42	eluate-chymo-1
GAGGAAGGcGVAGAGADGYGY	C9(Cys-N)	71	2	892.371	1783.73	0.16	0.285398	33.47	50kD-band-chymo-1
GAGGAAGGcGVAGAGADGYGY	C9(Cys-N)	71	2	892.372	1783.74	1.05	1.87292	44.62	eluate-chymo-2
GAGGAAGGcGVAGAGADGYGY	C9(Cys-N)	68	2	892.37	1783.73	-0.26	-0.463771	45.27	eluate-chymo-1
GAGGAAGGcGVAGAGADGYGY	C9(Cys-N)	67	2	892.371	1783.73	0.29	0.517283	33.31	50kD-band-chymo-2
GAGGAAGGcGVAGAGADGYGY	C9(Cys-N)	67	2	892.372	1783.74	1.25	2.22967	44.34	eluate-chymo-2
GAGGAAGGcGVAGAGADGYGY	C9(Cys-N)	67	2	892.371	1783.73	-0.19	-0.338909	45.18	eluate-chymo-2
GAGGAAGGcGVAGAGADGYGY	C9(Cys-N)	64	2	892.371	1783.74	0.84	1.49834	44.07	eluate-chymo-2
GAGGAAGGcGVAGAGADGYGY	C9(Cys-N)	64	2	892.371	1783.74	0.57	1.01673	44.89	eluate-chymo-2
GAGGAAGGcGVAGAGADGYGY	C9(Cys-N)	63	2	892.371	1783.73	0.43	0.767006	33.59	50kD-band-chymo-2
GAGGAAGGcGVAGAGADGYGY	C9(Cys-N)	63	2	892.37	1783.73	-0.39	-0.695656	45.45	eluate-chymo-2
GAGGAAGGcGVAGAGADGYGY	C9(Cys-N)	58	2	892.371	1783.73	0.36	0.642145	46.25	eluate-chymo-2
GAGGAAGGcGVAGAGADGYGY	C9(Cys-N)	58	2	892.37	1783.73	-0.32	-0.570795	45.73	eluate-chymo-2
GAGGAAGGcGVAGAGADGYGY	C9(Cys-N)	57	2	892.37	1783.73	-0.46	-0.820517	32.71	50kD-band-chymo-2
GAGGAAGGcGVAGAGADGYGY	C9(Cys-N)	47	2	892.37	1783.73	-0.39	-0.695656	35.74	50kD-band-chymo-1
GAGGAAGGcGVAGAGADGYGY	C9(Cys-N)	47	2	892.371	1783.74	0.5	0.891868	33.87	50kD-band-chymo-2
GAGGAAGGcGVAGAGADGYGY	C9(Cys-N)	46	2	892.371	1783.73	0.29	0.517283	32.86	50kD-band-chymo-1
GAGGAAGGcGVAGAGADGYGY	C9(Cys-N)	44	2	892.371	1783.74	0.63	1.12375	34.38	50kD-band-chymo-1
GAGGAAGGcGVAGAGADGYGY	C9(Cys-N)	42	2	892.371	1783.74	0.63	1.12375	34.16	50kD-band-chymo-2
GAGGAAGGcGVAGAGADGYGY	C9(Cys-N)	40	2	892.37	1783.73	-0.39	-0.695656	46.53	eluate-chymo-2
GAGGAAGGcGVAGAGADGYGY	C9(Cys-N)	38	2	892.371	1783.73	-0.19	-0.338909	35.43	50kD-band-chymo-1
GAGGAAGGcGVAGAGADGYGY	C9(Cys-N)	37	2	892.371	1783.74	0.77	1.37348	45.99	eluate-chymo-2
GAGGAAGGcGVAGAGADGYGY	C9(Cys-N)	36	2	892.37	1783.73	-0.6	-1.07024	35.12	50kD-band-chymo-1
GAGGAAGGcGVAGAGADGYGY	C9(Cys-N)	36	2	892.37	1783.73	-0.32	-0.570795	34.78	50kD-band-chymo-2
GAGGAAGGcGVAGAGADGYGY	C9(Cys-N)	34	2	892.371	1783.73	-0.12	-0.214048	35.35	50kD-band-chymo-2
GAGGAAGGcGVAGAGADGYGY	C9(Cys-N)	25	2	892.371	1783.73	0.43	0.767006	46.82	eluate-chymo-2
GAGGAAGGcGVAGAGADGYGY	C9(Cys-N)	24	2	892.371	1783.74	0.57	1.01673	34.84	50kD-band-chymo-1
GAGGAAGGcGVAGAGADGYGY	C9(Cys-N)	22	2	892.371	1783.73	0.29	0.517283	35.07	50kD-band-chymo-2
GAGGAAGGcGVAGAGADGYGY	C9(Cys-N)	20	2	892.371	1783.73	0.43	0.767006	47.14	eluate-chymo-2
GAGGAAGGcGVAGAGADGYGY	C9(Cys-N)	20	3	595.249	1783.73	-1.02	-1.81941	44.63	eluate-chymo-1
GAGGAAGGcGVAGAGADGYGY	C9(Carba)	90	2	858.358	1715.71	0.5	0.857854	27.36	50kD-band-chymo-1
GAGGAAGGcGVAGAGADGYGY	C9(Carba)	78	2	858.358	1715.71	0.57	0.977954	27.96	50kD-band-chymo-1
GAGGAAGGcGVAGAGADGYGY	C9(Carba)	74	2	858.358	1715.71	0.36	0.617655	27.63	50kD-band-chymo-1
GAGGAAGGcGVAGAGADGYGY	C9(Carba)	71	2	858.358	1715.71	0.36	0.617655	26.82	50kD-band-chymo-2
GAGGAAGGcGVAGAGADGYGY	C9(Carba)	66	2	858.358	1715.71	0.71	1.21815	28.55	50kD-band-chymo-1
GAGGAAGGcGVAGAGADGYGY	C9(Carba)	64	2	858.358	1715.71	0.29	0.497555	27.36	50kD-band-chymo-2
GAGGAAGGcGVAGAGADGYGY	C9(Carba)	63	2	858.358	1715.71	0.29	0.497555	27.09	50kD-band-chymo-2
GAGGAAGGcGVAGAGADGYGY	C9(Carba)	59	2	858.358	1715.71	0.5	0.857854	26.75	50kD-band-chymo-1
GAGGAAGGcGVAGAGADGYGY	C9(Carba)	58	2	858.358	1715.71	0.43	0.737755	27.05	50kD-band-chymo-1
GAGGAAGGcGVAGAGADGYGY	C9(Carba)	42	2	858.358	1715.71	-0.07	-0.1201	28.25	50kD-band-chymo-1
GAGGAAGGcGVAGAGADGYGY	C9(Carba)	40	2	858.358	1715.71	0	0	28.89	50kD-band-chymo-1
GAGGAAGGcGVAGAGADGYGY	C9(Carba)	37	2	858.356	1715.7	-1.85	-3.17405	26.59	50kD-band-chymo-2
GAGGAAGGcGVAGAGADGYGY	C9(Carba)	34	2	858.357	1715.71	-0.57	-0.977953	26.03	50kD-band-chymo-2
GAGGAAGGcGVAGAGADGYGY	C9(Carba)	31	2	858.358	1715.71	0.14	0.240199	26.27	50kD-band-chymo-2
GAGGAAGGcGVAGAGADGYGY	C9(Carba)	28	2	858.359	1715.71	1.14	1.95591	27.62	50kD-band-chymo-2
GAGGAAGGcGVAGAGADGYGY	C9(Carba)	25	2	858.36	1715.71	3.06	5.25008	28.34	50kD-band-chymo-2
GAGGAAGGcGVAGAGADGYGY	C9(Carba)	24	2	858.359	1715.71	1.14	1.95591	29.49	50kD-band-chymo-1
GAGGAAGGcGVAGAGADGYGYL	C9(Carba)	45	2	914.9	1828.79	0.62	1.13385	36.08	50kD-band-chymo-1
GGGGGGGTAPEKPDPAQKPPYSYVALIAMAIR		21	4	782.409	3126.62	3.79	11.8499	50.34	eluate-trypsin-2
GGGGGGGTAPEKPDPAQKPPYSYVALIAMAIR		21	4	782.411	3126.62	5.74	17.9468	51.26	eluate-trypsin-1
GLAGPAASYGPYTR		89	2	690.88	1380.75	-1.25	-1.72594	25.59	50kD-band-trypsin-2
GLAGPAASYGPYTR		84	2	690.849	1380.69	-0.26	-0.358979	33.3	50kD-band-trypsin-1
GLAGPAASYGPYTR		83	2	690.849	1380.69	-0.42	-0.57989	26.28	eluate-trypsin-2
GLAGPAASYGPYTR		81	2	690.849	1380.69	0.29	0.4004	27.37	eluate-trypsin-1
GLAGPAASYGPYTR		79	2	690.849	1380.69	0.59	0.814608	36.59	50kD-band-trypsin-1
GLAGPAASYGPYTR		79	2	690.849	1380.69	0.02	0.0276138	26.83	eluate-trypsin-1
GLAGPAASYGPYTR		79	2	690.849	1380.69	-0.42	-0.57989	28.2	eluate-trypsin-1
GLAGPAASYGPYTR		78	2	690.881	1380.75	0.27	0.372804	27.17	50kD-band-trypsin-2
GLAGPAASYGPYTR		78	2	690.849	1380.69	0.64	0.883643	27.46	eluate-trypsin-2
GLAGPAASYGPYTR		77	2	690.849	1380.69	0.31	0.428014	34.97	50kD-band-trypsin-1
GLAGPAASYGPYTR		77	2	690.881	1380.75	0.57	0.78703	30.43	50kD-band-trypsin-2
GLAGPAASYGPYTR		77	2	690.849	1380.69	0.55	0.75938	74.41	eluate-trypsin-2
GLAGPAASYGPYTR		77	2	690.849	1380.69	0.29	0.4004	27.93	eluate-trypsin-1
GLAGPAASYGPYTR		76	2	690.848	1380.69	-0.86	-1.18739	26.84	eluate-trypsin-2
GLAGPAASYGPYTR		76	2	690.85	1380.69	0.91	1.25643	73.89	eluate-trypsin-1
GLAGPAASYGPYTR		73	2	690.849	1380.69	0.29	0.4004	72.52	eluate-trypsin-2
GLAGPAASYGPYTR		73	2	690.847	1380.69	-2.37	-3.27223	26.22	eluate-trypsin-1
GLAGPAASYGPYTR		72	2	690.849	1380.69	-0.07	-0.0966483	27.14	eluate-trypsin-2
GLAGPAASYGPYTR		71	2	690.882	1380.76	2.04	2.81674	68.78	50kD-band-trypsin-2
GLAGPAASYGPYTR		71	2	690.848	1380.69	-0.77	-1.06313	73.62	eluate-trypsin-1
GLAGPAASYGPYTR		68	2	690.849	1380.69	0.08	0.110455	38.2	50kD-band-trypsin-1
GLAGPAASYGPYTR		68	2	690.85	1380.69	1.52	2.09865	26.51	eluate-trypsin-1
GLAGPAASYGPYTR		67	2	690.849	1380.69	0.2	0.276138	26.57	eluate-trypsin-2
GLAGPAASYGPYTR		67	2	690.85	1380.69	1.35	1.86393	27.1	eluate-trypsin-1
GLAGPAASYGPYTR		66	2	690.854	1380.7	7.54	10.4105	73.7	eluate-trypsin-2
GLAGPAASYGPYTR		66	2	690.85	1380.69	1.35	1.86393	74.94	eluate-trypsin-2
GLAGPAASYGPYTR		66	2	690.851	1380.69	2.67	3.68645	72.25	eluate-trypsin-1
GLAGPAASYGPYTR		66	2	690.85	1380.69	2.06	2.84423	74.72	eluate-trypsin-1
GLAGPAASYGPYTR		65	2	690.849	1380.69	0.23	0.317559	41.68	50kD-band-trypsin-1
GLAGPAASYGPYTR		65	2	690.849	1380.69	0.29	0.4004	74.16	eluate-trypsin-1
GLAGPAASYGPYTR		64	2	690.851	1380.7	3.56	4.91528	72.52	eluate-trypsin-1
GLAGPAASYGPYTR		63	2	690.849	1380.69	-0.16	-0.22091	74.67	eluate-trypsin-2
GLAGPAASYGPYTR		63	2	690.85	1380.69	1.44	1.9882	28.46	eluate-trypsin-1
GLAGPAASYGPYTR		62	2	690.856	1380.7	9.92	13.6966	72.85	eluate-trypsin-2
GLAGPAASYGPYTR		62	2	690.851	1380.69	2.23	3.07895	71.71	eluate-trypsin-1
GLAGPAASYGPYTR		62	2	690.849	1380.69	0.46	0.635118	72.8	eluate-trypsin-1
GLAGPAASYGPYTR		62	2	690.849	1380.69	0.38	0.524663	74.45	eluate-trypsin-1
GLAGPAASYGPYTR		62	2	690.848	1380.69	-1.66	-2.29194	70.64	eluate-trypsin-1
GLAGPAASYGPYTR		61	2	690.849	1380.69	0.46	0.635118	73.07	eluate-trypsin-1
GLAGPAASYGPYTR		58	2	690.85	1380.69	1.44	1.9882	72.26	eluate-trypsin-2
GLAGPAASYGPYTR		58	2	690.849	1380.69	0.73	1.0079	73.35	eluate-trypsin-1
GLAGPAASYGPYTR		57	2	690.881	1380.75	0.11	0.151883	28.82	50kD-band-trypsin-2
GLAGPAASYGPYTR		57	2	690.854	1380.7	6.65	9.18165	73.13	eluate-trypsin-2
GLAGPAASYGPYTR		57	2	690.853	1380.7	6.39	8.82267	70.36	eluate-trypsin-2
GLAGPAASYGPYTR		57	2	690.852	1380.7	4.53	6.25456	71.18	eluate-trypsin-2
GLAGPAASYGPYTR		56	2	690.848	1380.69	-2.01	-2.77518	72.78	eluate-trypsin-2
GLAGPAASYGPYTR		55	2	690.851	1380.69	2.41	3.32747	71.44	eluate-trypsin-1
GLAGPAASYGPYTR		54	2	690.849	1380.69	-0.33	-0.455628	74.13	eluate-trypsin-2
GLAGPAASYGPYTR		52	2	690.849	1380.69	0.05	0.0690345	39.81	50kD-band-trypsin-1
GLAGPAASYGPYTR		52	2	690.851	1380.69	2.85	3.93498	69.85	eluate-trypsin-1
GLAGPAASYGPYTR		51	2	690.853	1380.7	5.59	7.7181	71.71	eluate-trypsin-2
GLAGPAASYGPYTR		51	2	690.851	1380.69	3.12	4.30777	71.19	eluate-trypsin-1
GLAGPAASYGPYTR		51	2	690.849	1380.69	0.46	0.635118	71.97	eluate-trypsin-1
GLAGPAASYGPYTR		50	2	690.851	1380.69	2.32	3.20321	71.99	eluate-trypsin-2
GLAGPAASYGPYTR		49	3	460.902	1380.69	1.43	1.97439	26.92	eluate-trypsin-1
GLAGPAASYGPYTR		47	2	690.85	1380.69	0.95	1.31166	98.85	50kD-band-trypsin-1
GLAGPAASYGPYTR		42	2	690.849	1380.69	0.02	0.0276138	28.07	eluate-trypsin-2
GLAGPAASYGPYTR		42	2	690.849	1380.69	0.38	0.524663	70.92	eluate-trypsin-1
GLAGPAASYGPYTR		42	2	690.848	1380.69	-1.39	-1.91916	75	eluate-trypsin-1
GLAGPAASYGPYTR		40	2	690.854	1380.7	7.09	9.78917	70.92	eluate-trypsin-2
GLAGPAASYGPYTR		40	2	690.85	1380.69	1.88	2.5957	70.02	eluate-trypsin-2
GLAGPAASYGPYTR		38	2	690.852	1380.7	3.74	5.1638	70.66	eluate-trypsin-2
GLAGPAASYGPYTR		38	2	690.849	1380.69	-0.69	-0.952676	28.35	eluate-trypsin-2
GLAGPAASYGPYTR		26	3	460.903	1380.7	3.48	4.80482	26.77	eluate-trypsin-2
GLFGAGGAAGGcGVAGAGADGYGYLAPPK	C12(Cys-N)	26	3	869.747	2607.23	-1	-2.60723	44.88	eluate-trypsin-2
GNYWTLDPAcEDmFEK	C10(Cys-N), M13(Oxida)	39	2	1030.43	2059.85	2.75	5.66458	43.87	eluate-trypsin-2
GNYWTLDPAcEDmFEK	C10(Cys-N), M13(Oxida)	32	2	1030.43	2059.84	0.97	1.99805	49.42	eluate-trypsin-2
GNYWTLDPAcEDmFEK	C10(Cys-N), M13(Oxida)	29	2	1030.43	2059.84	1.68	3.46054	49.15	eluate-trypsin-2
GNYWTLDPAcEDmFEK	C10(Cys-N), M13(Oxida)	27	2	1030.43	2059.84	1.33	2.73959	49.29	eluate-trypsin-1
GNYWTLDPAcEDmFEK	C10(Cys-N), M13(Oxida)	23	2	1030.43	2059.84	0.97	1.99805	43.74	eluate-trypsin-1
GNYWTLDPAcEDMFEK	C10(Cys-N)	44	2	1022.43	2043.85	3.51	7.17393	49.25	eluate-trypsin-1
GNYWTLDPAcEDMFEK	C10(Cys-N)	39	2	1022.43	2043.85	1.6	3.27016	48.98	eluate-trypsin-1
GNYWTLDPAcEDMFEK	C10(Cys-N)	33	2	1022.43	2043.85	1.48	3.0249	49.41	eluate-trypsin-2
GNYWTLDPAcEDMFEK	C10(Cys-N)	29	3	681.954	2043.85	0.85	1.73727	49.36	eluate-trypsin-2
GNYWTLDPAcEDMFEK	C10(Cys-N)	26	2	1022.43	2043.85	0.82	1.67596	49.14	eluate-trypsin-2
GWQNSIR		34	2	430.722	860.437	-0.49	-0.421614	20.54	eluate-trypsin-2
GWQNSIR		33	2	430.742	860.476	-1.08	-0.929314	20.18	50kD-band-trypsin-2
GWQNSIR		30	2	430.723	860.438	0.55	0.473241	25.03	50kD-band-trypsin-1
GWQNSIR		28	2	430.722	860.438	0.29	0.249527	20.21	eluate-trypsin-1
GWQNSIR		27	2	430.723	860.439	1.85	1.59181	20.73	eluate-trypsin-1
GWQNSIR		27	2	430.723	860.438	0.64	0.55068	20.47	eluate-trypsin-1
GWQNSIR		23	2	430.723	860.439	2.49	2.14249	20.85	eluate-trypsin-2
GWQNSIR		21	2	430.723	860.438	1.21	1.04113	20.25	eluate-trypsin-2
GYLAPPKY		41	2	454.748	908.488	0.34	0.308886	32.89	eluate-chymo-2
GYLAPPKY		39	2	454.748	908.488	0.28	0.254377	33.38	eluate-chymo-1
GYLAPPKY		37	2	454.748	908.488	0.34	0.308886	33.1	eluate-chymo-1
GYLAPPKY		36	2	454.747	908.488	-0.06	-0.0545093	25.61	50kD-band-chymo-2
GYLAPPKY		30	2	454.747	908.488	-0.13	-0.118103	26.41	50kD-band-chymo-1
GYLAPPKY		30	2	454.747	908.487	-0.53	-0.481498	25.32	50kD-band-chymo-2
GYLAPPKY		29	2	454.748	908.488	0.14	0.127188	33.18	eluate-chymo-2
GYLAPPKY		27	2	454.747	908.487	-0.6	-0.545092	26.13	50kD-band-chymo-1
GYLAPPKY		23	2	454.748	908.488	0.21	0.190782	33.65	eluate-chymo-1
GYLAPPKY		21	2	454.748	908.488	0.07	0.0635941	33.47	eluate-chymo-2
GYLAPPKY		21	2	454.748	908.488	0.68	0.617772	32.84	eluate-chymo-1
GYLAPPKYL		46	2	511.29	1021.57	0.16	0.163452	33.75	50kD-band-chymo-1
GYLAPPKYL		46	2	511.289	1021.57	-0.08	-0.0817257	33.37	50kD-band-chymo-2
GYLAPPKYL		46	2	511.289	1021.57	-0.02	-0.0204314	33.64	50kD-band-chymo-2
GYLAPPKYL		46	2	511.289	1021.57	-0.32	-0.326903	45.17	eluate-chymo-2
GYLAPPKYL		46	2	511.289	1021.57	-0.2	-0.204314	45.45	eluate-chymo-1
GYLAPPKYL		46	2	511.289	1021.57	-0.14	-0.14302	45.19	eluate-chymo-1
GYLAPPKYL		41	2	511.289	1021.57	-0.08	-0.0817257	34.05	50kD-band-chymo-1
GYLAPPKYL		40	2	511.289	1021.57	-0.2	-0.204314	45.73	eluate-chymo-2
GYLAPPKYL		38	2	511.29	1021.57	0.16	0.163452	33.11	50kD-band-chymo-2
GYLAPPKYL		34	2	511.289	1021.57	-0.2	-0.204314	45.45	eluate-chymo-2
GYLAPPKYL		31	2	511.29	1021.57	0.16	0.163452	33.49	50kD-band-chymo-1
GYLAPPKYL		31	2	511.289	1021.57	-0.02	-0.0204314	45.74	eluate-chymo-1
GYLAPPKYL		30	2	511.29	1021.57	0.04	0.0408629	44.9	eluate-chymo-2
GYLAPPKYL		30	2	511.29	1021.57	0.22	0.224746	44.91	eluate-chymo-1
GYLAPPKYL		23	2	511.289	1021.57	-0.26	-0.265609	45.99	eluate-chymo-2
GYLAPPKYL		22	2	511.289	1021.57	-0.02	-0.0204314	46	eluate-chymo-1
HAAAAPPPAPPHHGAAAPPPGQL		41	3	710.705	2130.1	0.14	0.298214	18.42	50kD-band-chymo-2
HAAAAPPPAPPHHGAAAPPPGQL		40	3	710.705	2130.1	-0.12	-0.255612	19.08	50kD-band-chymo-1
HAAAAPPPAPPHHGAAAPPPGQL		39	2	1065.55	2130.1	-0.17	-0.362117	18.08	50kD-band-chymo-2
HAAAAPPPAPPHHGAAAPPPGQL		38	3	710.705	2130.1	-0.12	-0.255612	17.6	50kD-band-chymo-2
HAAAAPPPAPPHHGAAAPPPGQL		37	3	710.704	2130.1	-0.8	-1.70408	19.34	50kD-band-chymo-1
HAAAAPPPAPPHHGAAAPPPGQL		37	3	710.705	2130.1	0.4	0.85204	17.87	50kD-band-chymo-2
HAAAAPPPAPPHHGAAAPPPGQL		36	3	710.705	2130.1	-0.03	-0.063903	18.16	50kD-band-chymo-2
HAAAAPPPAPPHHGAAAPPPGQL		34	3	710.705	2130.1	-0.12	-0.255612	18.71	50kD-band-chymo-2
HAAAAPPPAPPHHGAAAPPPGQL		33	2	1065.55	2130.1	0.41	0.873341	17.78	50kD-band-chymo-2
HAAAAPPPAPPHHGAAAPPPGQL		33	4	533.28	2130.1	0.22	0.468622	17.87	50kD-band-chymo-2
HAAAAPPPAPPHHGAAAPPPGQL		32	3	710.705	2130.1	0.06	0.127806	19.64	50kD-band-chymo-1
HAAAAPPPAPPHHGAAAPPPGQL		32	3	710.704	2130.1	-0.63	-1.34196	18.81	50kD-band-chymo-1
HAAAAPPPAPPHHGAAAPPPGQL		26	4	533.28	2130.1	-0.58	-1.23546	19.08	50kD-band-chymo-1
HAAAAPPPAPPHHGAAAPPPGQL		22	4	533.28	2130.1	-0.24	-0.511224	18.43	50kD-band-chymo-2
HAAAAPPPAPPHHGAAAPPPGQLSPASPAtAAPPAPAPTSAPGLQF	T30(Phosp)	40	3	1432.38	4295.12	1.37	5.88432	46.96	eluate-chymo-1
HAAAAPPPAPPHHGAAAPPPGQLSPAsPATAAPPAPAPTSAPGLQF	S27(Phosp)	36	3	1432.38	4295.13	1.55	6.65744	47.33	eluate-chymo-2
HAAAAPPPAPPHHGAAAPPPGQLSPAsPATAAPPAPAPTSAPGLQF	S27(Phosp)	25	3	1432.38	4295.13	1.55	6.65744	47.6	eluate-chymo-1
HAAAAPPPAPPHHGAAAPPPGQLsPASPATAAPPAPAPTSAPGLQF	S24(Phosp)	48	3	1432.38	4295.13	1.89	8.11779	46.42	eluate-chymo-2
HAAAAPPPAPPHHGAAAPPPGQLsPASPATAAPPAPAPTSAPGLQF	S24(Phosp)	27	3	1432.38	4295.13	1.46	6.27088	46.71	eluate-chymo-2
HAAAAPPPAPPHHGAAAPPPGQLsPASPATAAPPAPAPTSAPGLQF	S24(Phosp)	26	3	1432.38	4295.13	1.89	8.11779	46.37	eluate-chymo-1
HAAAAPPPAPPHHGAAAPPPGQLsPASPATAAPPAPAPTSAPGLQF	S24(Phosp)	25	3	1432.38	4295.13	2.31	9.92175	47.06	eluate-chymo-2
HAAAAPPPAPPHHGAAAPPPGQLSPASPATAAPPAPAPTSAPGLQF		28	3	1405.72	4215.16	1.35	5.69046	44.87	eluate-chymo-1
HAAAAPPPAPPHHGAAAPPPGQLSPASPATAAPPAPAPTSAPGLQF		26	3	1405.73	4215.16	2.56	10.7908	45.54	eluate-chymo-2
HAAAAPPPAPPHHGAAAPPPGQLSPASPATAAPPAPAPTSAPGLQF		24	3	1405.72	4215.16	1	4.21516	45.68	eluate-chymo-1
HAAAAPPPAPPHHGAAAPPPGQLSPASPATAAPPAPAPTSAPGLQF		23	3	1405.72	4215.15	-0.57	-2.40264	45.15	eluate-chymo-1
HAAAAPPPAPPHHGAAAPPPGQLSPASPATAAPPAPAPTSAPGLQF		21	3	1405.72	4215.16	1.87	7.88235	45.26	eluate-chymo-2
HNLSLNEcFIK	C8(Cys-N)	62	2	721.858	1442.71	-0.3	-0.432813	35.31	eluate-trypsin-1
HNLSLNEcFIK	C8(Cys-N)	60	2	721.859	1442.71	0.54	0.779064	36.18	eluate-trypsin-1
HNLSLNEcFIK	C8(Cys-N)	59	2	721.859	1442.71	0.12	0.173125	35.57	eluate-trypsin-1
HNLSLNEcFIK	C8(Cys-N)	58	2	721.86	1442.71	1.9	2.74115	35.46	eluate-trypsin-2
HNLSLNEcFIK	C8(Cys-N)	53	2	721.859	1442.71	0.71	1.02432	35.76	eluate-trypsin-2
HNLSLNEcFIK	C8(Cys-N)	53	2	721.859	1442.71	0.71	1.02432	36.28	eluate-trypsin-2
HNLSLNEcFIK	C8(Cys-N)	52	3	481.575	1442.71	0.15	0.216406	36.11	eluate-trypsin-1
HNLSLNEcFIK	C8(Cys-N)	45	3	481.575	1442.71	0.79	1.13974	35.77	eluate-trypsin-2
HNLSLNEcFIK	C8(Cys-N)	42	3	481.576	1442.71	1.93	2.78444	36.41	eluate-trypsin-1
HNLSLNEcFIK	C8(Cys-N)	41	2	721.86	1442.71	1.81	2.61131	36.46	eluate-trypsin-1
HNLSLNEcFIK	C8(Cys-N)	37	3	481.575	1442.71	1.04	1.50042	35.46	eluate-trypsin-2
HNLSLNEcFIK	C8(Cys-N)	37	3	481.575	1442.71	0.34	0.490521	36.34	eluate-trypsin-2
HNLSLNEcFIK	C8(Cys-N)	36	3	481.575	1442.71	0.47	0.678074	35.58	eluate-trypsin-1
HNLSLNEcFIK	C8(Cys-N)	35	3	481.575	1442.71	-0.29	-0.418386	35.32	eluate-trypsin-1
HNLSLNEcFIK	C8(Cys-N)	34	2	721.859	1442.71	1.3	1.87553	36.58	eluate-trypsin-2
HNLSLNEcFIK	C8(Cys-N)	33	3	481.575	1442.71	1.55	2.2362	35.85	eluate-trypsin-1
HNLSLNEcFIK	C8(Cys-N)	31	3	481.575	1442.71	1.36	1.96209	36.64	eluate-trypsin-2
HNLSLNEcFIK	C8(Cys-N)	31	3	481.574	1442.71	-0.8	-1.15417	36.06	eluate-trypsin-2
HNLSLNEcFIK	C8(Carba)	56	2	687.877	1374.75	0.01	0.0137475	28.62	50kD-band-trypsin-2
HNLSLNEcFIK	C8(Carba)	39	2	687.846	1374.68	0.29	0.398658	38.04	50kD-band-trypsin-1
HNLSLNECFIK		46	3	439.893	1317.66	0.8	1.05413	32.36	eluate-trypsin-2
HNLSLNECFIK		37	3	439.892	1317.66	0.25	0.329416	32.24	eluate-trypsin-1
HNLSLNEcFIKVPR	C8(Cys-N)	86	2	897.97	1794.93	0.63	1.13081	35.99	eluate-trypsin-1
HNLSLNEcFIKVPR	C8(Cys-N)	73	3	598.982	1794.93	0.28	0.502581	35.91	eluate-trypsin-1
HNLSLNEcFIKVPR	C8(Cys-N)	70	2	897.971	1794.94	1.72	3.08729	36.71	eluate-trypsin-1
HNLSLNEcFIKVPR	C8(Cys-N)	70	2	897.969	1794.93	-0.19	-0.341037	36.97	eluate-trypsin-1
HNLSLNEcFIKVPR	C8(Cys-N)	69	2	897.97	1794.93	0.56	1.00516	36.79	eluate-trypsin-2
HNLSLNEcFIKVPR	C8(Cys-N)	61	3	598.982	1794.93	-0.23	-0.412834	36.28	eluate-trypsin-2
HNLSLNEcFIKVPR	C8(Cys-N)	61	3	598.984	1794.94	3.24	5.8156	36.68	eluate-trypsin-1
HNLSLNEcFIKVPR	C8(Cys-N)	61	3	598.983	1794.93	1.4	2.51291	37.54	eluate-trypsin-1
HNLSLNEcFIKVPR	C8(Cys-N)	59	2	897.97	1794.93	0.76	1.36415	36.05	eluate-trypsin-2
HNLSLNEcFIKVPR	C8(Cys-N)	54	3	598.982	1794.93	0.08	0.143595	36.96	eluate-trypsin-1
HNLSLNEcFIKVPR	C8(Cys-N)	49	3	598.982	1794.93	-0.03	-0.053848	37.06	eluate-trypsin-2
HNLSLNEcFIKVPR	C8(Cys-N)	48	2	897.97	1794.93	0.02	0.0358986	37.06	eluate-trypsin-2
HNLSLNEcFIKVPR	C8(Cys-N)	46	3	598.988	1794.95	9.56	17.1597	74.02	eluate-trypsin-2
HNLSLNEcFIKVPR	C8(Cys-N)	46	3	598.982	1794.93	0.48	0.861568	37.24	eluate-trypsin-1
HNLSLNEcFIKVPR	C8(Cys-N)	45	3	598.982	1794.93	-0.13	-0.233341	36.18	eluate-trypsin-1
HNLSLNEcFIKVPR	C8(Cys-N)	45	3	598.981	1794.93	-1.25	-2.24366	73.53	eluate-trypsin-1
HNLSLNEcFIKVPR	C8(Cys-N)	44	3	598.982	1794.93	-0.54	-0.969263	35.99	eluate-trypsin-2
HNLSLNEcFIKVPR	C8(Cys-N)	43	3	598.983	1794.94	2.01	3.60782	36.78	eluate-trypsin-2
HNLSLNEcFIKVPR	C8(Cys-N)	43	3	598.983	1794.93	1.3	2.33341	37.34	eluate-trypsin-2
HNLSLNEcFIKVPR	C8(Cys-N)	42	3	598.983	1794.93	0.79	1.418	74.95	eluate-trypsin-2
HNLSLNEcFIKVPR	C8(Cys-N)	40	3	598.982	1794.93	0.38	0.682074	74.14	eluate-trypsin-1
HNLSLNEcFIKVPR	C8(Cys-N)	40	3	598.981	1794.93	-1.35	-2.42315	73.86	eluate-trypsin-1
HNLSLNEcFIKVPR	C8(Cys-N)	39	3	598.982	1794.93	-0.03	-0.053848	74.72	eluate-trypsin-1
HNLSLNEcFIKVPR	C8(Cys-N)	37	3	598.985	1794.94	4.77	8.56187	73.18	eluate-trypsin-2
HNLSLNEcFIKVPR	C8(Cys-N)	35	3	598.982	1794.93	0.48	0.861568	74.43	eluate-trypsin-2
HNLSLNEcFIKVPR	C8(Cys-N)	34	3	598.983	1794.93	0.79	1.418	37.64	eluate-trypsin-2
HNLSLNEcFIKVPR	C8(Cys-N)	33	3	598.982	1794.93	-0.64	-1.14876	73.25	eluate-trypsin-1
HNLSLNEcFIKVPR	C8(Cys-N)	32	3	598.981	1794.93	-1.25	-2.24366	74.15	eluate-trypsin-2
HNLSLNEcFIKVPR	C8(Cys-N)	28	3	598.987	1794.95	8.75	15.7058	72.89	eluate-trypsin-2
HNLSLNEcFIKVPR	C8(Cys-N)	28	3	598.983	1794.94	1.71	3.06934	71.86	eluate-trypsin-2
HNLSLNEcFIKVPR	C8(Cys-N)	25	3	598.984	1794.94	2.22	3.98476	72.17	eluate-trypsin-2
HNLSLNEcFIKVPR	C8(Cys-N)	25	4	449.489	1794.93	0.41	0.735922	36.89	eluate-trypsin-1
HNLSLNEcFIKVPR	C8(Cys-N)	23	3	598.983	1794.93	1.2	2.15392	38.06	eluate-trypsin-1
HNLSLNEcFIKVPR	C8(Cys-N)	22	3	598.982	1794.93	-1.15	-2.06417	74.69	eluate-trypsin-2
HNLSLNEcFIKVPR	C8(Cys-N)	21	3	598.987	1794.95	8.65	15.5263	73.47	eluate-trypsin-2
HNLSLNEcFIKVPR	C8(Cys-N)	21	3	598.983	1794.93	1.1	1.97443	38.15	eluate-trypsin-2
HNLSLNEcFIKVPR	C8(Cys-N)	21	3	598.982	1794.93	-0.74	-1.32825	72.43	eluate-trypsin-2
HNLSLNEcFIKVPR	C8(Cys-N)	21	3	598.982	1794.93	-0.03	-0.053848	72.36	eluate-trypsin-1
HNLSLNEcFIKVPR	C8(Carba)	48	3	576.307	1726.91	0.34	0.587148	41.75	50kD-band-trypsin-1
HNLSLNECFIKVPR		40	3	557.301	1669.89	2.39	3.99103	33.87	eluate-trypsin-2
HNLSLNECFIKVPR		39	3	557.3	1669.89	0.75	1.25241	33.79	eluate-trypsin-1
IAmAIRESAEKRL	M3(Oxida)	36	3	501.949	1503.83	0.61	0.917338	20.12	50kD-band-chymo-1
IAmAIRESAEKRL	M3(Oxida)	36	3	501.949	1503.83	0.37	0.556418	19	50kD-band-chymo-2
IAmAIRESAEKRL	M3(Oxida)	27	3	501.949	1503.83	0.43	0.646648	19.83	50kD-band-chymo-1
IAmAIRESAEKRL	M3(Oxida)	27	3	501.949	1503.83	0	0	22.31	eluate-chymo-2
IAmAIRESAEKRL	M3(Oxida)	26	3	501.949	1503.83	0.43	0.646648	28.75	eluate-chymo-2
IAmAIRESAEKRL	M3(Oxida)	23	3	501.949	1503.83	-0.06	-0.0902299	29.02	eluate-chymo-2
IAmAIRESAEKRL	M3(Oxida)	21	3	501.949	1503.83	0.37	0.556418	18.74	50kD-band-chymo-2
IAMAIRESAEKRL		36	2	744.422	1487.84	0.08	0.119027	28.83	eluate-chymo-2
IAMAIRESAEKRL		32	3	496.617	1487.84	-0.05	-0.0743918	22.44	50kD-band-chymo-2
IAMAIRESAEKRL		32	3	496.617	1487.84	0.26	0.386838	29.13	eluate-chymo-1
IAMAIRESAEKRL		31	3	496.617	1487.84	0.44	0.654648	23.01	50kD-band-chymo-1
IAMAIRESAEKRL		31	3	496.617	1487.84	-0.36	-0.535621	22.2	50kD-band-chymo-2
IAMAIRESAEKRL		30	3	496.617	1487.84	0.75	1.11588	28.71	eluate-chymo-2
IAMAIRESAEKRL		30	3	496.617	1487.84	0.38	0.565378	28.97	eluate-chymo-2
IAMAIRESAEKRL		29	3	496.617	1487.84	0.26	0.386838	29.24	eluate-chymo-2
IAMAIRESAEKRL		25	3	496.617	1487.84	0.07	0.104149	22.71	50kD-band-chymo-2
IAMAIRESAEKRL		24	3	496.617	1487.84	0.32	0.476108	28.86	eluate-chymo-1
IAMAIRESAEKRL		24	3	496.617	1487.84	0.13	0.193419	29.39	eluate-chymo-1
IAMAIRESAEKRL		23	3	496.617	1487.84	-0.6	-0.892701	23.3	50kD-band-chymo-1
IAMAIRESAEKRL		21	3	496.617	1487.84	0.13	0.193419	29.52	eluate-chymo-2
IAMAIRESAEKRL		21	3	496.617	1487.84	0.5	0.743919	28.6	eluate-chymo-1
IAmAIRESAEKRLTL	M3(Oxida)	39	3	573.326	1717.96	-0.41	-0.704365	25.8	50kD-band-chymo-2
IAmAIRESAEKRLTL	M3(Oxida)	27	3	573.326	1717.96	0.02	0.0343593	26.07	50kD-band-chymo-2
IAMAIRESAEKRLTL		43	3	567.994	1701.97	0.08	0.136157	39.45	eluate-chymo-1
IAMAIRESAEKRLTL		42	3	567.994	1701.97	-0.35	-0.595689	39.69	eluate-chymo-2
IAMAIRESAEKRLTL		42	3	567.994	1701.97	-0.03	-0.051059	39.73	eluate-chymo-1
IAMAIRESAEKRLTL		41	3	567.994	1701.97	0.08	0.136157	39.41	eluate-chymo-2
IAMAIRESAEKRLTL		27	3	567.994	1701.97	-0.46	-0.782905	39.14	eluate-chymo-2
IAMAIRESAEKRLTL		27	3	567.994	1701.97	-0.57	-0.970121	39.17	eluate-chymo-1
IAMAIRESAEKRLTL		24	3	567.994	1701.97	-0.46	-0.782905	40.06	eluate-chymo-1
IIAKFPF		31	2	418.257	835.508	-0.08	-0.0668406	55.27	eluate-chymo-1
IIAKFPF		30	2	418.257	835.508	-0.08	-0.0668406	55.35	eluate-chymo-2
IIAKFPF		29	2	418.258	835.508	0.36	0.300783	55.01	eluate-chymo-1
IIAKFPF		29	2	418.258	835.508	0.21	0.175457	55.82	eluate-chymo-1
IIAKFPF		28	2	418.258	835.508	0.36	0.300783	39.96	50kD-band-chymo-2
IIAKFPF		27	2	418.258	835.508	0.21	0.175457	40.42	50kD-band-chymo-1
IIAKFPF		27	2	418.258	835.508	0.29	0.242297	55.63	eluate-chymo-2
IIAKFPF		26	2	418.258	835.508	0.07	0.0584855	40.14	50kD-band-chymo-1
IIAKFPF		26	2	418.257	835.507	-0.3	-0.250652	55.08	eluate-chymo-2
IIAKFPF		25	2	418.258	835.508	0.07	0.0584855	39.83	50kD-band-chymo-1
IIAKFPF		25	2	418.258	835.508	0.21	0.175457	40.22	50kD-band-chymo-2
IIAKFPF		25	2	418.257	835.507	-0.3	-0.250652	40.5	50kD-band-chymo-2
IIAKFPF		25	2	418.257	835.508	-0.15	-0.125326	55.54	eluate-chymo-1
IIAKFPF		24	2	418.258	835.508	0.36	0.300783	55.89	eluate-chymo-2
IIAKFPF		23	2	418.257	835.508	-0.15	-0.125326	39.67	50kD-band-chymo-2
IIAKFPF		21	2	418.258	835.508	0.36	0.300783	54.8	eluate-chymo-2
IIAKFPFY		59	2	499.789	998.571	0.4	0.399429	59.98	eluate-chymo-2
IIAKFPFY		57	2	499.789	998.572	0.58	0.579172	59.17	eluate-chymo-2
IIAKFPFY		55	2	499.789	998.571	0.34	0.339514	59.04	eluate-chymo-1
IIAKFPFY		55	2	499.789	998.571	0.15	0.149786	59.3	eluate-chymo-1
IIAKFPFY		53	2	499.789	998.571	0.46	0.459343	42.6	50kD-band-chymo-1
IIAKFPFY		53	2	499.79	998.572	0.76	0.758915	58.91	eluate-chymo-2
IIAKFPFY		53	2	499.789	998.571	0.34	0.339514	59.6	eluate-chymo-1
IIAKFPFY		51	2	499.789	998.571	0.27	0.269614	42.52	50kD-band-chymo-2
IIAKFPFY		51	2	499.789	998.571	0.46	0.459343	59.43	eluate-chymo-2
IIAKFPFY		50	2	499.789	998.571	0.03	0.0299571	42.33	50kD-band-chymo-1
IIAKFPFY		50	2	499.789	998.571	-0.21	-0.2097	42.88	50kD-band-chymo-1
IIAKFPFY		49	2	499.789	998.571	0.34	0.339514	42.81	50kD-band-chymo-2
IIAKFPFY		47	2	499.789	998.572	0.64	0.639086	59.71	eluate-chymo-2
IIAKFPFY		37	2	499.789	998.571	0.34	0.339514	59.86	eluate-chymo-1
IIAKFPFY		27	2	499.789	998.572	0.64	0.639086	58.78	eluate-chymo-1
IIAKFPFY		26	2	499.789	998.571	0.4	0.399429	42.27	50kD-band-chymo-2
IIAKFPFYEKNKKGW		38	3	623.686	1869.04	0.41	0.766308	41.3	eluate-chymo-2
IIAKFPFYEKNKKGW		31	3	623.686	1869.04	0.02	0.0373808	41.03	eluate-chymo-2
IIAKFPFYEKNKKGW		30	3	623.685	1869.04	-0.37	-0.691545	41.09	eluate-chymo-1
IIAKFPFYEKNKKGW		25	3	623.685	1869.04	-0.17	-0.317737	41.37	eluate-chymo-1
IIAKFPFYEKNKKGW		24	2	935.025	1869.04	0.35	0.654165	41	eluate-chymo-2
IIAKFPFYEKNKKGW		21	3	623.685	1869.04	-0.86	-1.60737	40.81	eluate-chymo-1
IKVPREGGGERKGNY		31	3	553.969	1659.89	0.44	0.730353	15.06	eluate-chymo-1
IKVPREGGGERKGNY		30	3	553.969	1659.89	0.11	0.182588	12.43	50kD-band-chymo-2
IKVPREGGGERKGNY		27	3	553.969	1659.89	-0.22	-0.365176	13.81	50kD-band-chymo-1
IKVPREGGGERKGNY		26	3	553.969	1659.89	0.11	0.182588	12.71	50kD-band-chymo-2
IKVPREGGGERKGNY		25	3	553.969	1659.89	-0.55	-0.91294	12.97	50kD-band-chymo-2
IKVPREGGGERKGNY		25	3	553.969	1659.89	-0.11	-0.182588	14.63	eluate-chymo-2
IKVPREGGGERKGNY		24	3	553.969	1659.89	-0.22	-0.365176	14.1	50kD-band-chymo-1
IKVPREGGGERKGNY		23	3	553.969	1659.89	0	0	13.52	50kD-band-chymo-1
IKVPREGGGERKGNY		21	3	553.969	1659.89	-0.88	-1.4607	14.89	eluate-chymo-2
IKVPREGGGERKGNYW		37	3	615.995	1845.97	-0.42	-0.775308	24.94	eluate-chymo-1
IKVPREGGGERKGNYW		36	3	615.995	1845.97	-0.51	-0.941445	25.72	eluate-chymo-2
IKVPREGGGERKGNYW		33	3	615.995	1845.97	-0.61	-1.12604	26.02	eluate-chymo-1
IKVPREGGGERKGNYW		33	3	615.995	1845.97	-0.81	-1.49524	25.22	eluate-chymo-1
IKVPREGGGERKGNYW		32	3	615.995	1845.97	-0.02	-0.0369194	20.67	50kD-band-chymo-2
IKVPREGGGERKGNYW		32	3	615.995	1845.97	-0.51	-0.941445	26.25	eluate-chymo-2
IKVPREGGGERKGNYW		30	3	615.995	1845.97	-0.32	-0.590711	25.98	eluate-chymo-2
IKVPREGGGERKGNYW		29	3	615.995	1845.97	-0.81	-1.49524	25.17	eluate-chymo-2
IKVPREGGGERKGNYW		27	3	615.995	1845.97	-1.01	-1.86443	26.59	eluate-chymo-1
IKVPREGGGERKGNYW		27	3	615.995	1845.97	-1.01	-1.86443	25.76	eluate-chymo-1
IKVPREGGGERKGNYW		26	3	615.995	1845.97	-0.22	-0.406114	24.68	eluate-chymo-1
IKVPREGGGERKGNYW		25	3	615.995	1845.97	-0.42	-0.775308	24.64	eluate-chymo-2
IKVPREGGGERKGNYW		25	3	615.995	1845.97	-0.81	-1.49524	24.91	eluate-chymo-2
IKVPREGGGERKGNYW		25	3	615.995	1845.97	-0.91	-1.67983	25.45	eluate-chymo-2
IKVPREGGGERKGNYW		24	3	615.996	1845.97	0.18	0.332275	21.92	50kD-band-chymo-2
IKVPREGGGERKGNYW		24	3	615.995	1845.97	-0.51	-0.941445	26.85	eluate-chymo-1
IKVPREGGGERKGNYW		24	3	615.995	1845.97	-0.91	-1.67983	25.48	eluate-chymo-1
IKVPREGGGERKGNYW		23	3	615.995	1845.97	-1.11	-2.04903	24.4	eluate-chymo-1
IKVPREGGGERKGNYW		22	3	615.996	1845.97	0.08	0.147678	22.66	50kD-band-chymo-2
IKVPREGGGERKGNYW		22	3	615.995	1845.97	-0.61	-1.12604	21.65	50kD-band-chymo-2
IKVPREGGGERKGNYW		22	2	923.489	1845.97	-0.71	-1.31064	24.68	eluate-chymo-2
IKVPREGGGERKGNYW		21	3	615.996	1845.97	1.17	2.15979	21.63	50kD-band-chymo-1
IKVPREGGGERKGNYW		21	3	615.995	1845.97	-0.71	-1.31064	26.3	eluate-chymo-1
IKVPREGGGERKGNYW		20	2	923.489	1845.97	-0.71	-1.31064	25.5	eluate-chymo-2
KGNYWTLDPAcEDmFEK	C11(Cys-N), M14(Oxida)	48	3	729.983	2187.93	-1.13	-2.47237	44.29	eluate-trypsin-2
KGNYWTLDPAcEDmFEK	C11(Cys-N), M14(Oxida)	41	3	729.984	2187.94	0.55	1.20337	39	eluate-trypsin-2
KGNYWTLDPAcEDmFEK	C11(Cys-N), M14(Oxida)	41	3	729.984	2187.94	0.13	0.284432	39.08	eluate-trypsin-1
KGNYWTLDPAcEDmFEK	C11(Cys-N), M14(Oxida)	39	3	729.984	2187.94	0.55	1.20337	38.8	eluate-trypsin-1
KGNYWTLDPAcEDmFEK	C11(Cys-N), M14(Oxida)	35	2	1094.47	2187.94	0.02	0.0437587	44.24	eluate-trypsin-1
KGNYWTLDPAcEDmFEK	C11(Cys-N), M14(Oxida)	34	3	729.984	2187.94	1.05	2.29734	39.33	eluate-trypsin-2
KGNYWTLDPAcEDmFEK	C11(Cys-N), M14(Oxida)	34	2	1094.47	2187.93	-0.65	-1.42216	44.36	eluate-trypsin-2
KGNYWTLDPAcEDmFEK	C11(Cys-N), M14(Oxida)	34	3	729.983	2187.93	-0.62	-1.35652	44.15	eluate-trypsin-1
KGNYWTLDPAcEDmFEK	C11(Cys-N), M14(Oxida)	29	2	1094.47	2187.94	0.92	2.0129	44.08	eluate-trypsin-2
KGNYWTLDPAcEDmFEK	C11(Cys-N), M14(Oxida)	28	2	1094.47	2187.94	-0.53	-1.15961	39.25	eluate-trypsin-2
KGNYWTLDPAcEDmFEK	C11(Cys-N), M14(Oxida)	26	3	729.986	2187.94	3.31	7.24209	43.87	eluate-trypsin-1
KGNYWTLDPAcEDmFEK	C11(Cys-N), M14(Oxida)	25	3	729.987	2187.95	5.32	11.6399	44	eluate-trypsin-2
KGNYWTLDPAcEDmFEK	C11(Cys-N), M14(Oxida)	24	2	1094.47	2187.93	-1.2	-2.62552	38.88	eluate-trypsin-1
KGNYWTLDPAcEDmFEK	C11(Cys-N), M14(Oxida)	23	2	1094.47	2187.94	-0.2	-0.437587	39.15	eluate-trypsin-1
KGNYWTLDPAcEDMFEK	C11(Cys-N)	48	2	1086.47	2171.94	-0.07	-0.152036	44.15	eluate-trypsin-1
KGNYWTLDPAcEDMFEK	C11(Cys-N)	45	3	724.654	2171.95	2.71	5.88598	43.96	eluate-trypsin-2
KGNYWTLDPAcEDMFEK	C11(Cys-N)	45	2	1086.48	2171.94	1.17	2.54117	44.01	eluate-trypsin-2
KGNYWTLDPAcEDMFEK	C11(Cys-N)	45	3	724.652	2171.94	-0.24	-0.521266	44.22	eluate-trypsin-1
KGNYWTLDPAcEDMFEK	C11(Cys-N)	43	3	724.652	2171.94	0.6	1.30317	43.82	eluate-trypsin-1
KGNYWTLDPAcEDMFEK	C11(Cys-N)	42	2	1086.47	2171.94	-0.18	-0.390949	43.86	eluate-trypsin-1
KGNYWTLDPAcEDMFEK	C11(Cys-N)	35	3	724.652	2171.94	0.18	0.39095	44.36	eluate-trypsin-2
KGNYWTLDPAcEDMFEK	C11(Cys-N)	29	2	1086.47	2171.94	-0.29	-0.629863	44.28	eluate-trypsin-2
KGNYWTLDPAcEDMFEK	C11(Carba)	38	3	701.977	2103.92	0.61	1.28339	39.52	eluate-trypsin-1
KGNYWTLDPAcEDMFEK	C11(Carba)	21	3	701.976	2103.91	-0.44	-0.925722	39.7	eluate-trypsin-2
kGWQNSIR	K1(Acety)	65	2	515.775	1030.54	0.44	0.453439	22.09	50kD-band-trypsin-1
kGWQNSIR	K1(Acety)	30	2	515.799	1030.59	-0.1	-0.103059	18.25	50kD-band-trypsin-2
KGWQNSIR		59	2	494.769	988.53	-2.03	-2.00672	14.65	eluate-trypsin-2
KGWQNSIR		55	2	494.792	988.577	-0.76	-0.751318	15.2	50kD-band-trypsin-2
KGWQNSIR		54	2	494.769	988.531	-1.6	-1.58165	14.63	eluate-trypsin-1
KGWQNSIR		42	2	494.77	988.532	0.06	0.0593119	17.87	50kD-band-trypsin-1
KGWQNSIR		41	2	494.77	988.533	0.44	0.434954	14.93	eluate-trypsin-2
KGWQNSIR		41	2	494.77	988.532	-0.43	-0.425069	14.93	eluate-trypsin-1
LAPETGRTVKEPEGPPPsPGKGGGGGGGTAPEKPDPAQKPPY	S18(Phosp)	39	4	1036.51	4143.02	0.16	0.662883	21.63	50kD-band-chymo-1
LAPETGRTVKEPEGPPPsPGKGGGGGGGTAPEKPDPAQKPPY	S18(Phosp)	25	5	829.409	4143.02	-0.12	-0.497162	21.62	50kD-band-chymo-1
LAPETGRTVKEPEGPPPsPGKGGGGGGGTAPEKPDPAQKPPY	S18(Phosp)	24	5	829.41	4143.02	0.91	3.77015	21.98	50kD-band-chymo-1
LAPETGRTVKEPEGPPPsPGKGGGGGGGTAPEKPDPAQKPPY	S18(Phosp)	22	5	829.41	4143.02	0.69	2.85868	20.91	50kD-band-chymo-2
LAPPKY		25	2	344.705	688.403	-0.06	-0.0413042	23.02	eluate-chymo-1
LAPPKY		21	2	344.705	688.403	0.03	0.0206521	22.85	eluate-chymo-2
LAPPKY		20	2	344.705	688.403	-0.15	-0.10326	22.57	eluate-chymo-2
LAPPKYL		30	2	401.247	801.487	-0.16	-0.128238	36.29	eluate-chymo-1
LAPPKYL		28	2	401.247	801.487	-0.08	-0.0641189	27.09	50kD-band-chymo-2
LAPPKYL		27	2	401.247	801.487	-0.46	-0.368684	28.18	50kD-band-chymo-1
LAPPKYL		27	2	401.247	801.487	-0.46	-0.368684	27.57	50kD-band-chymo-1
LAPPKYL		27	2	401.247	801.487	-0.31	-0.248461	27.88	50kD-band-chymo-1
LAPPKYL		27	2	401.247	801.487	0.14	0.112208	36.68	eluate-chymo-2
LAPPKYL		27	2	401.247	801.487	-0.01	-0.00801487	36.55	eluate-chymo-1
LAPPKYL		26	2	401.247	801.487	-0.39	-0.31258	28.44	50kD-band-chymo-1
LAPPKYL		26	2	401.247	801.486	-0.54	-0.432803	27.61	50kD-band-chymo-2
LAPPKYL		26	2	401.247	801.487	-0.24	-0.192357	27.35	50kD-band-chymo-2
LAPPKYL		26	2	401.247	801.487	-0.08	-0.0641189	36.01	eluate-chymo-1
LAPPKYL		25	2	401.247	801.487	-0.16	-0.128238	36.41	eluate-chymo-2
LAPPKYL		24	2	401.247	801.487	-0.39	-0.31258	27.88	50kD-band-chymo-2
LAPPKYL		24	2	401.247	801.487	-0.16	-0.128238	36.14	eluate-chymo-2
LAPPKYL		23	2	401.247	801.487	-0.08	-0.0641189	35.88	eluate-chymo-2
LAPPKYL		23	2	401.247	801.487	0.22	0.176327	35.46	eluate-chymo-1
LAPPKYLQSGF		53	2	610.837	1220.67	-0.22	-0.268547	47.37	eluate-chymo-2
LAPPKYLQSGF		52	2	610.837	1220.67	-0.02	-0.0244133	34.66	50kD-band-chymo-2
LAPPKYLQSGF		49	2	610.837	1220.67	-0.72	-0.87888	47.58	eluate-chymo-1
LAPPKYLQSGF		48	2	610.837	1220.67	0.18	0.21972	35.23	50kD-band-chymo-1
LAPPKYLQSGF		48	2	610.837	1220.67	0.18	0.21972	47.11	eluate-chymo-2
LAPPKYLQSGF		46	2	610.837	1220.67	-0.22	-0.268547	47.63	eluate-chymo-2
LAPPKYLQSGF		44	2	610.838	1220.67	0.38	0.463854	48.12	eluate-chymo-1
LAPPKYLQSGF		43	2	610.837	1220.67	-0.12	-0.14648	47.86	eluate-chymo-1
LAPPKYLQSGF		42	2	610.838	1220.67	0.38	0.463854	47.05	eluate-chymo-1
LAPPKYLQSGF		40	2	610.837	1220.67	0.18	0.21972	34.95	50kD-band-chymo-1
LAPPKYLQSGF		37	2	610.837	1220.67	0.08	0.0976534	34.95	50kD-band-chymo-2
LAPPKYLQSGF		35	2	610.838	1220.67	0.78	0.952121	34.35	50kD-band-chymo-2
LAPPKYLQSGF		32	2	610.838	1220.67	0.28	0.341787	47.9	eluate-chymo-2
LAPPKYLQSGF		32	2	610.837	1220.67	-0.12	-0.14648	47.32	eluate-chymo-1
LAPPKYLQSGF		32	2	610.838	1220.67	0.48	0.585921	46.78	eluate-chymo-1
LAPPKYLQSGF		31	2	610.838	1220.67	0.58	0.707988	48.18	eluate-chymo-2
LAPPKYLQSGF		29	2	610.838	1220.67	0.58	0.707988	46.81	eluate-chymo-2
LAPPKYLQSGF		25	2	610.837	1220.67	0.18	0.21972	46.5	eluate-chymo-1
LAPPKYLQSGF		21	2	610.837	1220.67	0.18	0.21972	46.53	eluate-chymo-2
LAPPKYLQSGF		20	2	610.838	1220.67	0.58	0.707988	34.69	50kD-band-chymo-1
LNNSWPLPQPPsPmPY	S12(Phosp), M14(Oxida)	27	2	967.431	1933.86	0.08	0.154708	46.79	50kD-band-chymo-2
LNNSWPLPQPPsPmPY	S12(Phosp), M14(Oxida)	21	2	967.432	1933.86	0.21	0.40611	47.07	50kD-band-chymo-2
LNNSWPLPQPPsPMPY	S12(Phosp)	28	2	959.434	1917.86	0.36	0.69043	51.47	50kD-band-chymo-2
LNNSWPLPQPPsPMPY	S12(Phosp)	27	2	959.435	1917.86	0.68	1.30415	51.21	50kD-band-chymo-2
LNNSWPLPQPPsPMPY	S12(Phosp)	26	2	959.434	1917.86	0.23	0.441108	71.59	eluate-chymo-2
LNNSWPLPQPPSPmPY	M14(Oxida)	62	2	927.45	1853.89	1.41	2.61399	62.15	eluate-chymo-1
LNNSWPLPQPPSPmPY	M14(Oxida)	52	2	927.449	1853.89	0.62	1.14941	44.11	50kD-band-chymo-1
LNNSWPLPQPPSPmPY	M14(Oxida)	49	2	927.449	1853.89	0.42	0.778634	43.75	50kD-band-chymo-2
LNNSWPLPQPPSPmPY	M14(Oxida)	48	2	927.45	1853.89	1.41	2.61399	61.87	eluate-chymo-1
LNNSWPLPQPPSPmPY	M14(Oxida)	45	2	927.449	1853.89	0.75	1.39042	44.02	50kD-band-chymo-2
LNNSWPLPQPPSPmPY	M14(Oxida)	44	2	927.449	1853.89	0.42	0.778634	44.39	50kD-band-chymo-1
LNNSWPLPQPPSPmPY	M14(Oxida)	44	2	927.449	1853.89	0.49	0.908406	44.56	50kD-band-chymo-2
LNNSWPLPQPPSPmPY	M14(Oxida)	39	2	927.449	1853.89	0.68	1.26065	44.28	50kD-band-chymo-2
LNNSWPLPQPPSPmPY	M14(Oxida)	36	2	927.449	1853.89	1.21	2.24321	61.67	eluate-chymo-2
LNNSWPLPQPPSPmPY	M14(Oxida)	36	2	927.448	1853.89	0.16	0.296622	69	eluate-chymo-2
LNNSWPLPQPPSPmPY	M14(Oxida)	34	2	927.449	1853.89	0.42	0.778634	60.79	eluate-chymo-1
LNNSWPLPQPPSPmPY	M14(Oxida)	33	2	927.449	1853.89	0.68	1.26065	61.59	eluate-chymo-1
LNNSWPLPQPPSPmPY	M14(Oxida)	31	2	927.449	1853.89	1.14	2.11344	43.84	50kD-band-chymo-1
LNNSWPLPQPPSPmPY	M14(Oxida)	28	2	927.449	1853.89	0.62	1.14941	43.46	50kD-band-chymo-2
LNNSWPLPQPPSPmPY	M14(Oxida)	28	2	927.449	1853.89	0.95	1.7612	68.05	eluate-chymo-2
LNNSWPLPQPPSPmPY	M14(Oxida)	28	2	927.448	1853.89	0.09	0.16685	68.59	eluate-chymo-2
LNNSWPLPQPPSPmPY	M14(Oxida)	26	2	927.448	1853.89	0.22	0.407856	43.56	50kD-band-chymo-1
LNNSWPLPQPPSPmPY	M14(Oxida)	26	2	927.449	1853.89	1.14	2.11344	61.93	eluate-chymo-2
LNNSWPLPQPPSPmPY	M14(Oxida)	26	2	927.449	1853.89	0.55	1.01964	61.32	eluate-chymo-1
LNNSWPLPQPPSPmPY	M14(Oxida)	24	2	927.449	1853.89	0.82	1.52019	61.39	eluate-chymo-2
LNNSWPLPQPPSPmPY	M14(Oxida)	23	2	927.448	1853.89	0.29	0.537628	43.18	50kD-band-chymo-2
LNNSWPLPQPPSPmPY	M14(Oxida)	21	2	927.449	1853.89	0.95	1.7612	60.31	eluate-chymo-2
LNNSWPLPQPPSPmPY	M14(Oxida)	21	2	927.449	1853.89	0.88	1.63142	61.06	eluate-chymo-1
LNNSWPLPQPPSPmPY	M14(Oxida)	20	2	927.449	1853.89	1.14	2.11344	62.2	eluate-chymo-2
LNNSWPLPQPPSPMPY		43	2	919.452	1837.9	1.25	2.29737	68.61	eluate-chymo-1
LNNSWPLPQPPSPMPY		38	2	919.452	1837.9	1.25	2.29737	69.13	eluate-chymo-2
LNNSWPLPQPPSPMPY		35	2	919.451	1837.89	0.32	0.588126	48.84	50kD-band-chymo-2
LNNSWPLPQPPSPMPY		33	2	919.451	1837.9	0.72	1.32328	49.11	50kD-band-chymo-2
LNNSWPLPQPPSPMPY		32	2	919.452	1837.9	1.11	2.04006	68.89	eluate-chymo-1
LNNSWPLPQPPSPMPY		30	2	919.451	1837.89	0.38	0.6984	48	50kD-band-chymo-2
LNNSWPLPQPPSPMPY		30	2	919.452	1837.9	0.98	1.80114	68.32	eluate-chymo-2
LNNSWPLPQPPSPMPY		29	2	919.452	1837.9	0.85	1.56221	49.4	50kD-band-chymo-2
LNNSWPLPQPPSPMPY		29	2	919.452	1837.9	1.25	2.29737	68.59	eluate-chymo-2
LNNSWPLPQPPSPMPY		29	2	919.452	1837.9	1.05	1.92979	69.16	eluate-chymo-1
LNNSWPLPQPPSPMPY		25	2	919.452	1837.9	0.85	1.56221	68.35	eluate-chymo-1
LNNSWPLPQPPSPMPY		25	2	919.451	1837.9	0.78	1.43356	69.43	eluate-chymo-1
LNNSWPLPQPPSPMPY		24	2	919.452	1837.9	1.25	2.29737	68.87	eluate-chymo-2
LNNSWPLPQPPSPMPY		22	2	919.451	1837.9	0.52	0.955705	67.76	eluate-chymo-2
LNNSWPLPQPPSPMPY		22	2	919.452	1837.9	0.85	1.56221	67.53	eluate-chymo-1
LNNSWPLPQPPSPMPY		21	2	919.451	1837.9	0.72	1.32328	67.49	eluate-chymo-2
LNNSWPLPQPPSPMPY		20	2	919.451	1837.9	0.72	1.32328	67.25	eluate-chymo-1
LTLSGIYQYIIAK		50	2	741.934	1482.86	2.1	3.11401	53.88	eluate-trypsin-2
LTLSGIYQYIIAK		44	2	741.933	1482.86	1.93	2.86192	53.88	eluate-trypsin-1
MASYPEPEDAAGAL		36	2	711.317	1421.63	0.7	0.995138	47.1	eluate-chymo-1
MASYPEPEDAAGAL		28	2	711.317	1421.63	0.27	0.383839	46.85	eluate-chymo-2
MASYPEPEDAAGAL		26	2	711.317	1421.63	0.87	1.23682	46.57	eluate-chymo-2
MASYPEPEDAAGAL		23	2	711.315	1421.62	-1.71	-2.43098	34.84	50kD-band-chymo-1
MASYPEPEDAAGALL		22	2	767.858	1534.71	-0.92	-1.41193	42.88	50kD-band-chymo-1
mKRPFRPPPAHFQPGK	M1(Oxida)	20	4	477.511	1907.02	0.14	0.266983	16.22	eluate-trypsin-2
MKRPFRPPPAHFQPGK		27	4	473.512	1891.03	-0.03	-0.0567308	16.45	eluate-trypsin-2
MKRPFRPPPAHFQPGK		24	4	473.512	1891.03	-0.61	-1.15353	16.74	eluate-trypsin-2
MKRPFRPPPAHFQPGK		24	4	473.512	1891.02	-1.38	-2.60961	16.16	eluate-trypsin-2
MKRPFRPPPAHFQPGK		23	4	473.512	1891.03	-1.06	-2.00449	16.19	eluate-trypsin-1
MKRPFRPPPAHFQPGK		22	4	473.512	1891.03	0.07	0.132372	19.67	50kD-band-trypsin-1
MKRPFRPPPAHFQPGK		22	3	631.013	1891.03	-1.21	-2.28814	16.22	eluate-trypsin-1
MKRPFRPPPAHFQPGK		21	4	473.512	1891.03	0.04	0.0756411	16.5	eluate-trypsin-1
MMASyPEPEDAAGAL	Y5(Phosp)	37	2	816.815	1632.62	-5.44	-8.88147	48.61	50kD-band-chymo-1
MMASyPEPEDAAGAL	Y5(Phosp)	37	2	816.815	1632.62	-5.29	-8.63658	67.02	eluate-chymo-1
MMASyPEPEDAAGAL	Y5(Phosp)	35	2	816.815	1632.62	-6.19	-10.1059	48.69	50kD-band-chymo-2
MMASyPEPEDAAGAL	Y5(Phosp)	35	2	816.815	1632.62	-5.59	-9.12636	67.28	eluate-chymo-1
MMASyPEPEDAAGAL	Y5(Phosp)	32	2	816.815	1632.62	-5.52	-9.01208	66.63	eluate-chymo-2
MMASyPEPEDAAGAL	Y5(Phosp)	27	2	816.815	1632.62	-5.52	-9.01208	48.4	50kD-band-chymo-2
MMASyPEPEDAAGAL	Y5(Phosp)	26	2	816.815	1632.62	-5.37	-8.76719	48.88	50kD-band-chymo-1
MMASyPEPEDAAGAL	Y5(Phosp)	25	2	816.815	1632.62	-5.22	-8.5223	48.35	50kD-band-chymo-1
MMASyPEPEDAAGAL	Y5(Phosp)	22	2	816.815	1632.62	-5.22	-8.5223	48.97	50kD-band-chymo-2
MMASyPEPEDAAGAL	Y5(Phosp)	20	2	816.815	1632.62	-5.29	-8.63658	66.76	eluate-chymo-1
MMASyPEPEDAAGALL	Y5(Phosp)	35	2	873.357	1745.71	-4.93	-8.60634	56.72	50kD-band-chymo-1
MMASyPEPEDAAGALL	Y5(Phosp)	28	2	873.358	1745.71	-4.51	-7.87314	56.82	50kD-band-chymo-2
MMASyPEPEDAAGALL	Y5(Phosp)	27	2	873.357	1745.71	-5.07	-8.85074	57.08	50kD-band-chymo-2
MMASyPEPEDAAGALL	Y5(Phosp)	27	2	873.358	1745.71	-4.86	-8.48414	78.9	eluate-chymo-1
MMASyPEPEDAAGALL	Y5(Phosp)	20	2	873.357	1745.71	-5.07	-8.85074	56.54	50kD-band-chymo-2
MmASyPEPEDAAGALL	M2(Oxida), Y5(Phosp)	33	2	881.355	1761.7	-4.7	-8.28	50.4	50kD-band-chymo-2
MmASyPEPEDAAGALL	M2(Oxida), Y5(Phosp)	31	2	881.355	1761.7	-5.26	-9.26655	51.18	50kD-band-chymo-1
MMASyPEPEDAAGALLAPETGR	Y5(Phosp)	61	3	786.345	2357.02	0.55	1.29636	50.79	eluate-trypsin-2
MMASyPEPEDAAGALLAPETGR	Y5(Phosp)	50	3	786.342	2357.01	-3.8	-8.95664	50.88	eluate-trypsin-1
MMASyPEPEDAAGALLAPETGR	Y5(Phosp)	47	3	786.342	2357.01	-3.49	-8.22597	51.07	eluate-trypsin-2
MMASyPEPEDAAGALLAPETGR	Y5(Phosp)	36	3	786.342	2357.01	-2.71	-6.3875	51.17	eluate-trypsin-1
MMASyPEPEDAAGALLAPETGR	Y5(Phosp)	29	3	786.341	2357.01	-4.11	-9.68731	50.59	eluate-trypsin-1
MmASyPEPEDAAGALLAPETGR	M2(Oxida), Y5(Phosp)	26	3	791.67	2373	-7.37	-17.489	50.71	eluate-trypsin-2
MmASyPEPEDAAGALLAPETGR	M2(Oxida), Y5(Phosp)	24	3	791.673	2373.01	-3.59	-8.51909	46.48	eluate-trypsin-2
MmASyPEPEDAAGALLAPETGR	M2(Oxida), Y5(Phosp)	20	3	791.674	2373.01	-2.89	-6.85799	46.82	eluate-trypsin-2
MmAsYPEPEDAAGALLAPETGR	M2(Oxida), S4(Phosp)	22	3	791.675	2373.01	-1.58	-3.74936	46.63	eluate-trypsin-1
mMAsYPEPEDAAGALLAPETGR	M1(Oxida), S4(Phosp)	22	3	791.675	2373.01	-1.58	-3.74936	46.63	eluate-trypsin-1
NGLGGPPAAPPPPPHPHPHPHAHHL		46	3	846.1	2536.28	-0.55	-1.39496	20.37	eluate-chymo-1
NGLGGPPAAPPPPPHPHPHPHAHHL		37	3	846.102	2536.29	1.91	4.84432	19.79	eluate-chymo-2
NGLGGPPAAPPPPPHPHPHPHAHHL		36	4	634.827	2536.28	-0.6	-1.52177	41.57	50kD-band-chymo-1
NGLGGPPAAPPPPPHPHPHPHAHHL		32	4	634.829	2536.29	2.77	7.02553	19.31	50kD-band-chymo-1
NGLGGPPAAPPPPPHPHPHPHAHHL		30	3	846.104	2536.3	4	10.1452	22.92	eluate-chymo-2
NGLGGPPAAPPPPPHPHPHPHAHHL		29	4	634.826	2536.28	-0.89	-2.25729	39.42	50kD-band-chymo-1
NGLGGPPAAPPPPPHPHPHPHAHHL		28	4	634.828	2536.29	0.94	2.38411	45.35	50kD-band-chymo-1
NGLGGPPAAPPPPPHPHPHPHAHHL		27	4	634.827	2536.28	-0.41	-1.03988	30.5	50kD-band-chymo-1
NGLGGPPAAPPPPPHPHPHPHAHHL		27	3	846.105	2536.3	5.52	14.0004	24.59	eluate-chymo-2
NGLGGPPAAPPPPPHPHPHPHAHHL		27	3	846.099	2536.28	-1.27	-3.22108	20.62	eluate-chymo-1
NGLGGPPAAPPPPPHPHPHPHAHHL		26	4	634.827	2536.29	0.17	0.431169	30.11	50kD-band-chymo-1
NGLGGPPAAPPPPPHPHPHPHAHHL		25	4	634.828	2536.29	1.42	3.60153	44.58	50kD-band-chymo-1
NGLGGPPAAPPPPPHPHPHPHAHHL		25	5	508.063	2536.29	0.96	2.43484	26.8	50kD-band-chymo-1
NGLGGPPAAPPPPPHPHPHPHAHHL		25	4	634.827	2536.29	0.17	0.431169	42.65	50kD-band-chymo-1
NGLGGPPAAPPPPPHPHPHPHAHHL		25	4	634.827	2536.29	-0.02	-0.0507257	33.07	50kD-band-chymo-1
NGLGGPPAAPPPPPHPHPHPHAHHL		24	4	634.826	2536.28	-2.14	-5.42764	34.97	50kD-band-chymo-1
NGLGGPPAAPPPPPHPHPHPHAHHL		24	3	846.1	2536.29	0.32	0.811612	20.04	eluate-chymo-2
NGLGGPPAAPPPPPHPHPHPHAHHL		23	4	634.827	2536.29	0.27	0.684797	33.95	50kD-band-chymo-1
NGLGGPPAAPPPPPHPHPHPHAHHL		21	4	634.827	2536.29	0.65	1.64859	42.39	50kD-band-chymo-1
NGLGGPPAAPPPPPHPHPHPHAHHL		21	4	634.827	2536.29	0.56	1.42032	43.67	50kD-band-chymo-1
NGLGGPPAAPPPPPHPHPHPHAHHL		21	4	634.827	2536.29	-0.31	-0.786248	32.74	50kD-band-chymo-1
NNSWPLPQPPsPmPY	S11(Phosp), M13(Oxida)	31	2	910.889	1820.77	0.13	0.2367	45.34	50kD-band-chymo-2
NNSWPLPQPPsPmPY	S11(Phosp), M13(Oxida)	24	2	910.889	1820.77	0	0	45.04	50kD-band-chymo-2
NNSWPLPQPPsPMPY	S11(Phosp)	30	2	902.892	1804.78	0.16	0.288764	49.83	50kD-band-chymo-2
NNSWPLPQPPsPMPY	S11(Phosp)	27	2	902.893	1804.78	0.7	1.26334	49.66	50kD-band-chymo-1
NNSWPLPQPPsPMPY	S11(Phosp)	24	2	902.892	1804.78	-0.18	-0.32486	50.09	50kD-band-chymo-2
NNSWPLPQPPsPMPY	S11(Phosp)	24	2	902.892	1804.78	0.63	1.13701	69.34	eluate-chymo-2
NNSWPLPQPPsPMPY	S11(Phosp)	23	2	902.894	1804.78	1.98	3.57346	68.93	eluate-chymo-1
NNSWPLPQPPSPmPY	M13(Oxida)	39	2	870.907	1740.81	0.64	1.11412	42.67	50kD-band-chymo-2
NNSWPLPQPPSPmPY	M13(Oxida)	35	2	870.907	1740.81	0.43	0.748547	42.5	50kD-band-chymo-1
NNSWPLPQPPSPmPY	M13(Oxida)	34	2	870.907	1740.81	0.78	1.35783	59.27	eluate-chymo-1
NNSWPLPQPPSPmPY	M13(Oxida)	33	2	870.907	1740.81	0.5	0.870403	42.39	50kD-band-chymo-2
NNSWPLPQPPSPmPY	M13(Oxida)	31	2	870.906	1740.81	0.01	0.0174081	66.51	eluate-chymo-2
NNSWPLPQPPSPmPY	M13(Oxida)	30	2	870.906	1740.8	-0.2	-0.348161	42.22	50kD-band-chymo-1
NNSWPLPQPPSPmPY	M13(Oxida)	29	2	870.907	1740.81	0.5	0.870403	41.65	50kD-band-chymo-1
NNSWPLPQPPSPmPY	M13(Oxida)	29	2	870.907	1740.81	0.5	0.870403	41.53	50kD-band-chymo-2
NNSWPLPQPPSPmPY	M13(Oxida)	28	2	870.906	1740.81	0.08	0.139264	41.8	50kD-band-chymo-2
NNSWPLPQPPSPmPY	M13(Oxida)	28	2	870.907	1740.81	0.71	1.23597	58.37	eluate-chymo-2
NNSWPLPQPPSPmPY	M13(Oxida)	27	2	870.912	1740.82	6.46	11.2457	42.76	50kD-band-chymo-1
NNSWPLPQPPSPmPY	M13(Oxida)	27	2	870.906	1740.8	-0.2	-0.348161	42.1	50kD-band-chymo-2
NNSWPLPQPPSPmPY	M13(Oxida)	27	2	870.907	1740.81	0.5	0.870403	58.21	eluate-chymo-1
NNSWPLPQPPSPmPY	M13(Oxida)	24	2	870.906	1740.8	-0.06	-0.104448	41.39	50kD-band-chymo-1
NNSWPLPQPPSPmPY	M13(Oxida)	24	2	870.907	1740.81	0.99	1.7234	58.65	eluate-chymo-2
NNSWPLPQPPSPmPY	M13(Oxida)	23	2	870.906	1740.81	0.08	0.139264	41.94	50kD-band-chymo-1
NNSWPLPQPPSPmPY	M13(Oxida)	23	2	870.907	1740.81	1.2	2.08897	59.17	eluate-chymo-2
NNSWPLPQPPSPmPY	M13(Oxida)	23	2	870.907	1740.81	1.06	1.84526	58.91	eluate-chymo-2
NNSWPLPQPPSPmPY	M13(Oxida)	22	2	870.907	1740.81	0.85	1.47969	59.56	eluate-chymo-1
NNSWPLPQPPSPmPY	M13(Oxida)	21	2	870.907	1740.81	0.92	1.60154	58.74	eluate-chymo-1
NNSWPLPQPPSPmPY	M13(Oxida)	20	2	870.907	1740.81	0.78	1.35783	59	eluate-chymo-1
NNSWPLPQPPSPmPY	M13(Oxida)	20	2	870.907	1740.81	0.43	0.748547	57.38	eluate-chymo-1
NNSWPLPQPPSPMPY		50	2	862.91	1724.81	0.95	1.63857	47.36	50kD-band-chymo-2
NNSWPLPQPPSPMPY		47	2	862.909	1724.81	0.53	0.91415	66.29	eluate-chymo-1
NNSWPLPQPPSPMPY		44	2	862.91	1724.81	1.09	1.88005	66.24	eluate-chymo-2
NNSWPLPQPPSPMPY		40	2	862.909	1724.81	0.6	1.03489	46.76	50kD-band-chymo-1
NNSWPLPQPPSPMPY		40	2	862.909	1724.81	0.67	1.15562	66.56	eluate-chymo-1
NNSWPLPQPPSPMPY		40	2	862.909	1724.81	0.6	1.03489	66.03	eluate-chymo-1
NNSWPLPQPPSPMPY		39	2	862.909	1724.81	0.88	1.51783	47.07	50kD-band-chymo-2
NNSWPLPQPPSPMPY		39	2	862.91	1724.81	1.09	1.88005	66.51	eluate-chymo-2
NNSWPLPQPPSPMPY		39	2	862.91	1724.81	0.95	1.63857	65.69	eluate-chymo-2
NNSWPLPQPPSPMPY		38	2	862.91	1724.81	0.95	1.63857	47.64	50kD-band-chymo-2
NNSWPLPQPPSPMPY		33	2	862.909	1724.81	0.81	1.3971	65.96	eluate-chymo-2
NNSWPLPQPPSPMPY		33	2	862.909	1724.81	0.6	1.03489	65.45	eluate-chymo-1
NNSWPLPQPPSPMPY		33	2	862.909	1724.81	0.53	0.91415	66.84	eluate-chymo-1
NNSWPLPQPPSPMPY		33	2	862.909	1724.81	0.17	0.293218	64.9	eluate-chymo-1
NNSWPLPQPPSPMPY		31	2	862.909	1724.81	0.88	1.51783	47.35	50kD-band-chymo-1
NNSWPLPQPPSPMPY		31	2	862.909	1724.81	0.6	1.03489	65.73	eluate-chymo-1
NNSWPLPQPPSPMPY		28	2	862.91	1724.81	1.09	1.88005	64.32	eluate-chymo-2
NNSWPLPQPPSPMPY		27	2	862.909	1724.81	0.53	0.91415	46.79	50kD-band-chymo-2
NNSWPLPQPPSPMPY		26	2	862.91	1724.81	1.17	2.01803	47.03	50kD-band-chymo-1
NNSWPLPQPPSPMPY		25	2	862.91	1724.81	0.95	1.63857	46.51	50kD-band-chymo-2
NNSWPLPQPPSPMPY		24	2	862.909	1724.81	0.74	1.27636	47.64	50kD-band-chymo-1
NNSWPLPQPPSPMPY		24	2	862.909	1724.81	0.39	0.672676	67.12	eluate-chymo-1
NNSWPLPQPPSPMPY		23	2	862.909	1724.81	0.74	1.27636	66.79	eluate-chymo-2
NNSWPLPQPPSPMPY		23	2	862.909	1724.81	0.25	0.431203	65.16	eluate-chymo-1
NNSWPLPQPPSPMPY		22	2	862.909	1724.81	0.81	1.3971	65.43	eluate-chymo-2
NNSWPLPQPPSPMPY		20	2	862.909	1724.81	0.46	0.793413	64.64	eluate-chymo-1
QNSIRHNL		29	2	491.265	981.522	-0.35	-0.343533	12.68	eluate-chymo-2
QNSIRHNL		27	2	491.265	981.522	-0.35	-0.343533	13.33	eluate-chymo-1
QNSIRHNL		27	2	491.265	981.522	-0.41	-0.402424	13.06	eluate-chymo-1
QNSIRHNL		25	2	491.265	981.522	-0.1	-0.0981522	12.3	50kD-band-chymo-1
QNSIRHNL		25	2	491.265	981.522	-0.28	-0.274826	12.97	eluate-chymo-2
QNSIRHNL		24	2	491.265	981.523	0.09	0.088337	11.78	50kD-band-chymo-2
QNSIRHNL		24	2	491.265	981.522	-0.47	-0.461315	11.5	50kD-band-chymo-2
QNSIRHNL		24	2	491.265	981.523	0.4	0.392609	13.23	eluate-chymo-2
QNSIRHNL		23	2	491.265	981.523	0.28	0.274826	12.84	50kD-band-chymo-1
QNSIRHNL		23	2	491.265	981.522	-0.35	-0.343533	12.56	50kD-band-chymo-1
QNSIRHNL		23	2	491.265	981.522	-0.16	-0.157044	12.42	eluate-chymo-2
QNSIRHNL		22	2	491.265	981.522	-0.03	-0.0294457	11.21	50kD-band-chymo-2
QNSIRHNLSLNEcF	C13(Cys-N)	41	2	900.429	1799.85	0.34	0.611949	49.03	eluate-chymo-1
QNSIRHNLSLNEcF	C13(Cys-N)	37	2	900.429	1799.85	0.61	1.09791	48.74	eluate-chymo-1
QNSIRHNLSLNEcF	C13(Cys-N)	36	2	900.429	1799.85	0.68	1.2239	48.84	eluate-chymo-2
QNSIRHNLSLNEcF	C13(Cys-N)	30	2	900.428	1799.85	-0.47	-0.845929	49.59	eluate-chymo-1
QNSIRHNLSLNEcF	C13(Cys-N)	29	2	900.428	1799.85	0.07	0.125989	49.41	eluate-chymo-2
QNSIRHNLSLNEcF	C13(Cys-N)	28	2	900.429	1799.85	0.41	0.737939	49.69	eluate-chymo-2
QNSIRHNLSLNEcF	C13(Cys-N)	28	2	900.429	1799.85	0.28	0.503958	49.32	eluate-chymo-1
QNSIRHNLSLNEcF	C13(Cys-N)	20	2	900.429	1799.85	0.21	0.377968	35.49	50kD-band-chymo-1
QNSIRHNLSLNEcF	C13(Carba)	20	3	577.946	1731.82	0.44	0.762003	29.33	50kD-band-chymo-1
QPELAMmHcSYWDHDSK	M7(Oxida), C9(Cys-N)	29	3	717.629	2150.87	0.31	0.666771	32.93	50kD-band-trypsin-1
QPELAMmHcSYWDHDSK	M7(Oxida), C9(Cys-N)	29	3	717.663	2150.97	0.85	1.82833	24.95	50kD-band-trypsin-2
QPELAMmHcSYWDHDSK	M7(Oxida), C9(Cys-N)	29	3	740.305	2218.9	0.49	1.08726	30.73	eluate-trypsin-2
QPELAMmHcSYWDHDSK	M7(Oxida), C9(Cys-N)	22	3	740.304	2218.9	-0.26	-0.576914	36.18	eluate-trypsin-1
QPELAMmHcSYWDHDSK	M7(Oxida), C9(Cys-N)	20	3	740.305	2218.9	0.32	0.710048	36.28	eluate-trypsin-2
QPELAmMHcSYWDHDSK	M6(Oxida), C9(Cys-N)	22	3	740.305	2218.9	0.16	0.355024	32.14	eluate-trypsin-1
QPELAmMHcSYWDHDSK	M6(Oxida), C9(Cys-N)	21	3	740.305	2218.9	0.32	0.710048	31.86	eluate-trypsin-1
QPELAMMHcSYWDHDSK	C9(Cys-N)	43	3	734.974	2202.91	1.7	3.74494	36.4	eluate-trypsin-1
QPELAMMHcSYWDHDSK	C9(Cys-N)	42	3	734.974	2202.91	1.29	2.84175	36.58	eluate-trypsin-2
QPELAMMHcSYWDHDSK	C9(Cys-N)	36	2	1101.96	2202.9	0.16	0.352465	36.12	eluate-trypsin-1
QPELAMMHcSYWDHDSK	C9(Cys-N)	33	3	734.973	2202.9	-0.13	-0.286378	36.11	eluate-trypsin-1
QPELAMMHcSYWDHDSK	C9(Cys-N)	31	3	734.974	2202.91	0.79	1.7403	36.22	eluate-trypsin-2
QPELAMMHcSYWDHDSK	C9(Cys-N)	30	2	1101.96	2202.91	1.71	3.76697	36.22	eluate-trypsin-2
QPELAMMHcSYWDHDSK	C9(Cys-N)	29	3	734.972	2202.9	-0.71	-1.56406	74.99	eluate-trypsin-2
QPELAMMHcSYWDHDSK	C9(Cys-N)	29	3	734.976	2202.91	3.61	7.95251	72.74	eluate-trypsin-1
QPELAMMHcSYWDHDSK	C9(Cys-N)	28	3	734.976	2202.91	3.7	8.15078	36.68	eluate-trypsin-1
QPELAMMHcSYWDHDSK	C9(Cys-N)	26	3	734.974	2202.91	1.78	3.92118	36.85	eluate-trypsin-2
QPELAMMHcSYWDHDSK	C9(Cys-N)	25	3	734.974	2202.91	1.12	2.46726	73.03	eluate-trypsin-1
QPELAMMHcSYWDHDSK	C9(Cys-N)	24	3	734.978	2202.92	7.19	15.839	71.29	eluate-trypsin-2
QPELAMMHcSYWDHDSK	C9(Cys-N)	23	3	734.974	2202.91	2.03	4.4719	72.52	eluate-trypsin-2
QPELAMMHcSYWDHDSK	C9(Cys-N)	23	3	734.971	2202.9	-2.54	-5.59536	72.79	eluate-trypsin-2
QPELAMMHcSYWDHDSK	C9(Cys-N)	20	3	734.972	2202.9	-1.62	-3.5687	72.26	eluate-trypsin-2
QPELAMMHcSYWDHDSK	C9(Carba)	21	3	712.297	2134.88	-0.75	-1.60116	31.18	eluate-trypsin-1
QPGKGLF		33	2	373.713	746.419	-0.97	-0.724026	24.01	50kD-band-chymo-1
QPGKGLF		32	2	373.713	746.419	-0.8	-0.597135	23.08	50kD-band-chymo-2
QPGKGLF		26	2	373.713	746.419	-0.15	-0.111963	28.27	eluate-chymo-1
QPGKGLF		24	2	373.713	746.419	-0.64	-0.477708	23.36	50kD-band-chymo-2
QPGKGLF		24	2	373.714	746.42	0.18	0.134356	28.71	eluate-chymo-2
QPGKGLF		23	2	373.713	746.42	0.02	0.0149284	28.54	eluate-chymo-1
QYIIAKFPF		60	2	563.819	1126.63	0.53	0.597114	64.19	eluate-chymo-2
QYIIAKFPF		50	2	563.818	1126.63	0.09	0.101397	46.16	50kD-band-chymo-1
QYIIAKFPF		46	2	563.819	1126.63	0.31	0.349255	45.91	50kD-band-chymo-2
QYIIAKFPF		46	2	563.818	1126.63	0.09	0.101397	46.18	50kD-band-chymo-2
QYIIAKFPF		45	2	563.818	1126.63	0.09	0.101397	64.45	eluate-chymo-2
QYIIAKFPF		45	2	563.819	1126.63	0.53	0.597114	64.73	eluate-chymo-1
QYIIAKFPF		43	2	563.819	1126.63	0.96	1.08157	45.87	50kD-band-chymo-1
QYIIAKFPF		39	2	563.819	1126.63	0.42	0.473185	64.45	eluate-chymo-1
QYIIAKFPF		35	2	563.818	1126.63	0.09	0.101397	45.63	50kD-band-chymo-1
QYIIAKFPF		32	2	563.819	1126.63	0.2	0.225326	64.72	eluate-chymo-2
QYIIAKFPF		30	2	563.819	1126.63	0.42	0.473185	45.64	50kD-band-chymo-2
QYIIAKFPF		20	2	563.818	1126.63	-0.02	-0.0225326	64.19	eluate-chymo-1
RPFRPPPAHFQPGK		36	4	408.729	1631.89	0.6	0.979136	18.54	50kD-band-trypsin-1
RPFRPPPAHFQPGK		36	4	408.729	1631.89	0.55	0.897541	16.72	eluate-trypsin-1
RPFRPPPAHFQPGK		34	4	408.729	1631.89	1	1.63189	16.72	eluate-trypsin-2
RPFRPPPAHFQPGK		33	4	408.729	1631.89	0.63	1.02809	16.42	eluate-trypsin-1
RPFRPPPAHFQPGK		32	4	408.728	1631.89	-0.35	-0.571162	16.15	eluate-trypsin-2
RPFRPPPAHFQPGK		29	4	408.728	1631.89	-0.42	-0.685394	15.59	eluate-trypsin-1
RPFRPPPAHFQPGK		28	2	816.449	1631.89	-0.4	-0.652756	16.32	eluate-trypsin-2
RPFRPPPAHFQPGK		27	4	408.729	1631.89	0.93	1.51766	15.86	eluate-trypsin-2
RPFRPPPAHFQPGK		27	4	408.729	1631.89	0.85	1.38711	16.44	eluate-trypsin-2
RPFRPPPAHFQPGK		26	4	408.729	1631.89	0.25	0.407973	73.1	eluate-trypsin-1
RPFRPPPAHFQPGK		25	4	408.729	1631.89	0.55	0.897541	74.69	eluate-trypsin-2
RPFRPPPAHFQPGK		25	4	408.728	1631.89	-0.2	-0.326378	17.02	eluate-trypsin-2
RPFRPPPAHFQPGK		24	4	408.729	1631.89	0.55	0.897541	17.01	eluate-trypsin-1
RPFRPPPAHFQPGK		24	3	544.636	1631.89	0.41	0.669076	16.36	eluate-trypsin-1
RPFRPPPAHFQPGK		23	2	816.486	1631.96	-1.55	-2.52954	16.31	50kD-band-trypsin-2
RPFRPPPAHFQPGK		23	4	408.729	1631.9	2.35	3.83495	72.83	eluate-trypsin-1
RPFRPPPAHFQPGK		22	4	408.729	1631.89	0.68	1.10969	20.14	50kD-band-trypsin-1
RPFRPPPAHFQPGK		22	4	408.729	1631.89	0.28	0.45693	21.72	50kD-band-trypsin-1
RPFRPPPAHFQPGK		22	2	816.451	1631.89	1.39	2.26833	16.84	eluate-trypsin-1
RPFRPPPAHFQPGK		22	4	408.728	1631.89	0.1	0.163189	15.86	eluate-trypsin-1
RPFRPPPAHFQPGK		22	4	408.728	1631.89	0.03	0.0489568	16.13	eluate-trypsin-1
RPFRPPPAHFQPGK		21	4	408.728	1631.89	-0.35	-0.571162	72.43	eluate-trypsin-2
RPFRPPPAHFQPGK		21	4	408.729	1631.89	1.15	1.87668	74.59	eluate-trypsin-1
RPFRPPPAHFQPGK		20	4	408.732	1631.91	8.78	14.3281	73.48	eluate-trypsin-2
RPFRPPPAHFQPGK		20	4	408.729	1631.89	0.7	1.14233	15.58	eluate-trypsin-2
RPFRPPPAHFQPGK		20	4	408.728	1631.89	-0.35	-0.571162	23.35	eluate-trypsin-2
RPFRPPPAHFQPGK		20	4	408.728	1631.89	-0.5	-0.815946	71.24	eluate-trypsin-1
RPPPAHF		30	3	274.486	821.443	1.07	0.878944	14.13	eluate-chymo-1
RPPPAHF		29	2	411.224	821.442	-0.18	-0.147859	15.44	50kD-band-chymo-1
RPPPAHF		29	2	411.224	821.441	-0.33	-0.271076	14.7	50kD-band-chymo-2
RPPPAHF		28	2	411.225	821.443	1.16	0.952873	16.84	50kD-band-chymo-1
RPPPAHF		28	2	411.225	821.442	0.05	0.0410721	15.16	50kD-band-chymo-1
RPPPAHF		28	2	411.224	821.441	-0.33	-0.271076	15.71	50kD-band-chymo-1
RPPPAHF		28	2	411.224	821.441	-0.33	-0.271076	13.26	50kD-band-chymo-1
RPPPAHF		28	2	411.225	821.442	0.12	0.098573	13.3	50kD-band-chymo-2
RPPPAHF		28	2	411.224	821.442	-0.1	-0.0821442	14.14	50kD-band-chymo-2
RPPPAHF		27	2	411.224	821.442	-0.1	-0.0821442	14.59	50kD-band-chymo-1
RPPPAHF		27	2	411.225	821.443	1.01	0.829657	15.53	50kD-band-chymo-2
RPPPAHF		27	2	411.224	821.442	-0.03	-0.0246433	16.33	50kD-band-chymo-2
RPPPAHF		26	2	411.224	821.442	-0.18	-0.147859	13.88	50kD-band-chymo-2
RPPPAHF		26	2	411.224	821.442	-0.18	-0.147859	13.6	50kD-band-chymo-2
RPPPAHF		25	2	411.224	821.441	-0.33	-0.271076	16.56	50kD-band-chymo-1
RPPPAHF		25	2	411.225	821.442	0.12	0.098573	15.79	50kD-band-chymo-2
RPPPAHF		23	2	411.225	821.442	0.57	0.468222	13.81	50kD-band-chymo-1
RPPPAHF		23	2	411.224	821.442	-0.03	-0.0246433	17.12	50kD-band-chymo-1
RPPPAHF		23	2	411.224	821.442	-0.03	-0.0246433	16.28	50kD-band-chymo-1
RPPPAHF		23	2	411.224	821.442	-0.03	-0.0246433	14.87	50kD-band-chymo-1
RPPPAHF		23	2	411.224	821.442	-0.03	-0.0246433	14.33	50kD-band-chymo-1
RPPPAHF		23	2	411.224	821.442	-0.03	-0.0246433	13.52	50kD-band-chymo-1
RPPPAHF		23	2	411.224	821.442	-0.25	-0.20536	16	50kD-band-chymo-1
RPPPAHF		23	2	411.225	821.442	0.86	0.70644	12.71	50kD-band-chymo-2
RPPPAHF		23	2	411.225	821.442	0.05	0.0410721	13.01	50kD-band-chymo-2
RPPPAHF		23	2	411.224	821.442	-0.03	-0.0246433	16.06	50kD-band-chymo-2
RPPPAHF		23	2	411.224	821.442	-0.03	-0.0246433	12.43	50kD-band-chymo-2
RPPPAHF		23	2	411.224	821.442	-0.1	-0.0821442	14.43	50kD-band-chymo-2
RPPPAHF		23	2	411.224	821.442	-0.18	-0.147859	14.97	50kD-band-chymo-2
RPPPAHF		23	2	411.224	821.441	-0.4	-0.328577	12.15	50kD-band-chymo-2
RPPPAHF		22	2	411.225	821.442	0.19	0.156074	12.98	50kD-band-chymo-1
RPPPAHF		22	2	411.224	821.442	-0.25	-0.20536	15.23	50kD-band-chymo-2
RPPPAHF		22	2	411.225	821.442	0.12	0.098573	17.02	eluate-chymo-2
RPPPAHF		22	3	274.485	821.442	-0.04	-0.0328577	13.83	eluate-chymo-2
RPPPAHF		21	2	411.224	821.442	-0.18	-0.147859	17.72	50kD-band-chymo-1
RPPPAHF		21	3	274.486	821.444	3.3	2.71077	13.47	eluate-chymo-2
RPPPAHF		20	2	411.224	821.441	-0.33	-0.271076	17.42	50kD-band-chymo-1
RPPPAHF		20	2	411.225	821.442	0.42	0.345006	15.94	eluate-chymo-2
RPPPAHFQPGKGL		50	3	467.93	1401.77	-0.13	-0.182231	18.43	50kD-band-chymo-2
RPPPAHFQPGKGL		47	3	467.93	1401.77	-0.19	-0.266337	18.79	50kD-band-chymo-1
RPPPAHFQPGKGL		46	3	467.93	1401.78	0.2	0.280355	19.91	50kD-band-chymo-1
RPPPAHFQPGKGL		44	3	467.93	1401.78	0.07	0.0981243	19.08	50kD-band-chymo-1
RPPPAHFQPGKGL		35	3	467.93	1401.78	0.07	0.0981243	17.87	50kD-band-chymo-2
RPPPAHFQPGKGL		34	3	467.93	1401.78	0.14	0.196249	18.7	50kD-band-chymo-2
RPPPAHFQPGKGL		33	2	701.391	1401.78	0.1	0.140178	17.72	50kD-band-chymo-2
RPPPAHFQPGKGL		31	3	467.93	1401.78	0.01	0.0140178	19.35	50kD-band-chymo-1
RPPPAHFQPGKGL		29	3	467.93	1401.78	0.01	0.0140178	18.96	50kD-band-chymo-2
RPPPAHFQPGKGL		29	3	467.93	1401.78	0.01	0.0140178	18.17	50kD-band-chymo-2
RPPPAHFQPGKGL		29	3	467.93	1401.77	-0.26	-0.364461	17.58	50kD-band-chymo-2
RPPPAHFQPGKGL		28	3	467.93	1401.77	-0.13	-0.182231	19.64	50kD-band-chymo-1
RPPPAHFQPGKGL		25	3	467.93	1401.78	0.2	0.280355	17.33	50kD-band-chymo-2
RPPPAHFQPGKGL		21	2	701.393	1401.78	1.93	2.70543	17.46	50kD-band-chymo-2
RPPPAHFQPGKGLF		54	2	774.925	1548.84	-0.97	-1.50238	34.57	eluate-chymo-1
RPPPAHFQPGKGLF		46	2	774.925	1548.84	-0.58	-0.898329	34.48	eluate-chymo-2
RPPPAHFQPGKGLF		46	3	516.953	1548.84	0.16	0.247815	36.68	eluate-chymo-1
RPPPAHFQPGKGLF		44	3	516.953	1548.84	0.16	0.247815	26.25	50kD-band-chymo-2
RPPPAHFQPGKGLF		44	3	516.953	1548.84	0.4	0.619538	36.64	eluate-chymo-2
RPPPAHFQPGKGLF		42	2	774.925	1548.84	0.13	0.20135	37.24	eluate-chymo-2
RPPPAHFQPGKGLF		41	3	516.952	1548.84	-0.43	-0.666002	27.18	50kD-band-chymo-1
RPPPAHFQPGKGLF		41	3	516.953	1548.84	0.4	0.619538	36.37	eluate-chymo-2
RPPPAHFQPGKGLF		41	3	516.952	1548.84	-0.66	-1.02224	35.83	eluate-chymo-2
RPPPAHFQPGKGLF		41	2	774.925	1548.84	-0.34	-0.526607	35.62	eluate-chymo-2
RPPPAHFQPGKGLF		41	2	774.925	1548.84	-0.81	-1.25456	35.68	eluate-chymo-1
RPPPAHFQPGKGLF		40	3	516.953	1548.84	0.16	0.247815	37.47	eluate-chymo-2
RPPPAHFQPGKGLF		40	3	516.952	1548.84	-0.55	-0.851863	34.72	eluate-chymo-2
RPPPAHFQPGKGLF		40	3	516.952	1548.84	-0.43	-0.666002	35.28	eluate-chymo-2
RPPPAHFQPGKGLF		40	2	774.925	1548.84	-0.66	-1.02224	34.86	eluate-chymo-1
RPPPAHFQPGKGLF		40	3	516.952	1548.84	-0.43	-0.666002	35.55	eluate-chymo-1
RPPPAHFQPGKGLF		39	3	516.953	1548.84	0.16	0.247815	26.86	50kD-band-chymo-1
RPPPAHFQPGKGLF		39	3	516.953	1548.84	-0.31	-0.480141	35.57	eluate-chymo-2
RPPPAHFQPGKGLF		39	2	774.925	1548.84	-0.1	-0.154884	36.15	eluate-chymo-2
RPPPAHFQPGKGLF		38	3	516.953	1548.84	-0.07	-0.108419	26.83	50kD-band-chymo-2
RPPPAHFQPGKGLF		38	2	774.925	1548.84	-0.34	-0.526607	35.88	eluate-chymo-2
RPPPAHFQPGKGLF		38	3	516.953	1548.84	0.28	0.433676	36.92	eluate-chymo-2
RPPPAHFQPGKGLF		38	3	516.953	1548.84	-0.19	-0.29428	34.15	eluate-chymo-1
RPPPAHFQPGKGLF		37	3	516.953	1548.84	0.28	0.433676	25.99	50kD-band-chymo-2
RPPPAHFQPGKGLF		37	2	774.925	1548.84	-0.1	-0.154884	36.68	eluate-chymo-2
RPPPAHFQPGKGLF		37	3	516.953	1548.84	0.16	0.247815	38.33	eluate-chymo-2
RPPPAHFQPGKGLF		37	3	516.952	1548.84	-0.55	-0.851863	35	eluate-chymo-2
RPPPAHFQPGKGLF		37	2	774.926	1548.84	0.29	0.449165	36.41	eluate-chymo-2
RPPPAHFQPGKGLF		37	3	516.953	1548.84	-0.07	-0.108419	35.28	eluate-chymo-1
RPPPAHFQPGKGLF		37	3	516.953	1548.84	0.16	0.247815	36.41	eluate-chymo-1
RPPPAHFQPGKGLF		37	3	516.952	1548.84	-0.43	-0.666002	35.84	eluate-chymo-1
RPPPAHFQPGKGLF		37	3	516.953	1548.84	-0.31	-0.480141	34.43	eluate-chymo-1
RPPPAHFQPGKGLF		37	3	516.953	1548.84	0.04	0.0619537	37.53	eluate-chymo-1
RPPPAHFQPGKGLF		36	2	774.925	1548.84	-0.66	-1.02224	34.76	eluate-chymo-2
RPPPAHFQPGKGLF		36	3	516.953	1548.84	-0.07	-0.108419	34.15	eluate-chymo-2
RPPPAHFQPGKGLF		36	3	516.953	1548.84	0.4	0.619538	38.05	eluate-chymo-2
RPPPAHFQPGKGLF		36	3	516.953	1548.84	-0.31	-0.480141	34.99	eluate-chymo-1
RPPPAHFQPGKGLF		36	2	774.925	1548.84	-0.42	-0.650514	35.12	eluate-chymo-1
RPPPAHFQPGKGLF		35	3	516.952	1548.84	-0.55	-0.851863	26.56	50kD-band-chymo-2
RPPPAHFQPGKGLF		35	3	516.952	1548.84	-0.66	-1.02224	34.44	eluate-chymo-2
RPPPAHFQPGKGLF		35	2	774.925	1548.84	0.05	0.0774422	36.97	eluate-chymo-2
RPPPAHFQPGKGLF		35	2	774.925	1548.84	-0.58	-0.898329	35.04	eluate-chymo-2
RPPPAHFQPGKGLF		35	3	516.953	1548.84	0.28	0.433676	37.75	eluate-chymo-2
RPPPAHFQPGKGLF		34	3	516.953	1548.84	-0.07	-0.108419	36.09	eluate-chymo-2
RPPPAHFQPGKGLF		34	3	516.953	1548.84	0.04	0.0619537	38.06	eluate-chymo-1
RPPPAHFQPGKGLF		34	2	774.925	1548.84	-0.42	-0.650514	35.41	eluate-chymo-1
RPPPAHFQPGKGLF		34	3	516.952	1548.84	-0.55	-0.851863	36.12	eluate-chymo-1
RPPPAHFQPGKGLF		34	2	774.925	1548.84	-0.74	-1.14614	34.27	eluate-chymo-1
RPPPAHFQPGKGLF		33	3	516.953	1548.84	0.16	0.247815	36.97	eluate-chymo-1
RPPPAHFQPGKGLF		32	3	516.952	1548.84	-0.55	-0.851863	34.71	eluate-chymo-1
RPPPAHFQPGKGLF		32	2	774.925	1548.84	-0.42	-0.650514	36.26	eluate-chymo-1
RPPPAHFQPGKGLF		32	2	774.925	1548.84	-0.81	-1.25456	35.97	eluate-chymo-1
RPPPAHFQPGKGLF		31	3	516.953	1548.84	0.04	0.0619537	37.2	eluate-chymo-2
RPPPAHFQPGKGLF		30	3	516.953	1548.84	-0.19	-0.29428	38.33	eluate-chymo-1
RPPPAHFQPGKGLF		30	3	516.953	1548.84	0.16	0.247815	37.8	eluate-chymo-1
RPPPAHFQPGKGLF		29	3	516.953	1548.84	0.16	0.247815	26.59	50kD-band-chymo-1
RPPPAHFQPGKGLF		29	4	387.966	1548.84	-0.2	-0.309769	26.93	50kD-band-chymo-1
RPPPAHFQPGKGLF		29	2	774.925	1548.84	-0.42	-0.650514	35.32	eluate-chymo-2
RPPPAHFQPGKGLF		28	2	774.926	1548.84	0.68	1.05321	26.12	50kD-band-chymo-2
RPPPAHFQPGKGLF		27	2	774.925	1548.84	-0.03	-0.0464653	37.78	eluate-chymo-2
RPPPAHFQPGKGLF		27	2	774.925	1548.84	-0.34	-0.526607	37.51	eluate-chymo-2
RPPPAHFQPGKGLF		26	3	516.953	1548.84	0.16	0.247815	37.24	eluate-chymo-1
RPPPAHFQPGKGLF		25	2	774.925	1548.84	-0.18	-0.278792	36.82	eluate-chymo-1
RPPPAHFQPGKGLF		25	2	774.925	1548.84	-0.5	-0.774421	36.55	eluate-chymo-1
RPPPAHFQPGKGLF		22	4	387.966	1548.84	-0.28	-0.433676	26.2	50kD-band-chymo-2
RPPPAHFQPGKGLF		22	2	774.925	1548.84	-0.1	-0.154884	37.11	eluate-chymo-1
RPPPAHFQPGKGLF		21	2	774.925	1548.84	0.05	0.0774422	34.2	eluate-chymo-2
SLNEcF	C5(Cys-N)	21	2	419.176	837.345	0.52	0.43542	38.38	50kD-band-chymo-1
SLNEcF	C5(Cys-N)	21	2	419.176	837.345	0.38	0.318191	38.44	50kD-band-chymo-2
SLNEcF	C5(Cys-N)	21	2	419.176	837.345	0.38	0.318191	38.15	50kD-band-chymo-2
SLNEcF	C5(Cys-N)	21	2	419.176	837.346	0.89	0.745238	52.48	eluate-chymo-2
SLNEcF	C5(Cys-N)	20	2	419.176	837.345	0.81	0.67825	51.73	eluate-chymo-2
SLNEcF	C5(Cys-N)	20	2	419.176	837.345	0.45	0.376805	51.42	eluate-chymo-2
SPASPATAAPPAPAPTSAPGLQF		30	2	1052.54	2104.07	0.71	1.49389	38.81	50kD-band-chymo-2
SPASPATAAPPAPAPTSAPGLQF		28	2	1052.54	2104.07	0.36	0.757466	38.73	50kD-band-chymo-1
SPASPATAAPPAPAPTSAPGLQF		28	3	702.028	2104.07	-0.83	-1.74638	38.81	50kD-band-chymo-1
SPASPATAAPPAPAPTSAPGLQF		23	3	702.029	2104.07	0.04	0.0841628	38.48	50kD-band-chymo-1
SPASPATAAPPAPAPTSAPGLQF		21	2	1052.54	2104.07	1.29	2.71426	53.08	eluate-chymo-1
SPASPATAAPPAPAPTSAPGLQF		21	2	1052.54	2104.07	0.94	1.97783	53.39	eluate-chymo-1
SPASPATAAPPAPAPTSAPGLQF		20	3	702.029	2104.07	0.73	1.53597	53.25	eluate-chymo-2
TLDPAcEDmF	C6(Cys-N), M9(Oxida)	50	2	641.752	1282.5	0.14	0.17955	37.83	50kD-band-chymo-2
TLDPAcEDmF	C6(Cys-N), M9(Oxida)	45	2	641.752	1282.5	0.52	0.666899	38.1	50kD-band-chymo-2
TLDPAcEDmF	C6(Cys-N), M9(Oxida)	44	2	641.752	1282.5	0.14	0.17955	45.79	50kD-band-chymo-1
TLDPAcEDmF	C6(Cys-N), M9(Oxida)	44	2	641.752	1282.5	0.24	0.307799	46	50kD-band-chymo-2
TLDPAcEDmF	C6(Cys-N), M9(Oxida)	44	2	641.752	1282.5	0.33	0.423224	51.56	eluate-chymo-2
TLDPAcEDmF	C6(Cys-N), M9(Oxida)	44	2	641.752	1282.5	0.14	0.17955	51.28	eluate-chymo-2
TLDPAcEDmF	C6(Cys-N), M9(Oxida)	41	2	641.752	1282.5	-0.43	-0.551473	37.8	50kD-band-chymo-1
TLDPAcEDmF	C6(Cys-N), M9(Oxida)	41	2	641.752	1282.5	0.14	0.17955	37.55	50kD-band-chymo-2
TLDPAcEDmF	C6(Cys-N), M9(Oxida)	40	2	641.752	1282.5	0.04	0.0512999	38.09	50kD-band-chymo-1
TLDPAcEDmF	C6(Cys-N), M9(Oxida)	36	2	641.752	1282.5	0.24	0.307799	45.73	50kD-band-chymo-2
TLDPAcEDmF	C6(Cys-N), M9(Oxida)	34	2	641.752	1282.5	0.33	0.423224	63.62	eluate-chymo-2
TLDPAcEDmF	C6(Cys-N), M9(Oxida)	34	2	641.752	1282.5	0.24	0.307799	63.34	eluate-chymo-2
TLDPAcEDmF	C6(Cys-N), M9(Oxida)	32	2	641.753	1282.5	0.9	1.15425	51.49	eluate-chymo-1
TLDPAcEDmF	C6(Cys-N), M9(Oxida)	28	2	641.752	1282.5	0.71	0.910573	51.84	eluate-chymo-2
TLDPAcEDmF	C6(Cys-N), M9(Oxida)	23	2	641.753	1282.5	1.66	2.12895	63.03	eluate-chymo-2
TLDPAcEDmF	C6(Cys-N), M9(Oxida)	23	2	641.753	1282.5	1.19	1.52617	63.89	eluate-chymo-2
TLDPAcEDmF	C6(Cys-N), M9(Oxida)	22	2	641.753	1282.5	0.81	1.03882	51.77	eluate-chymo-1
TLDPAcEDMF	C6(Cys-N)	53	2	633.755	1266.5	0.76	0.962542	63.68	eluate-chymo-1
TLDPAcEDMF	C6(Cys-N)	51	2	633.755	1266.5	1.05	1.32983	63.25	eluate-chymo-2
TLDPAcEDMF	C6(Cys-N)	51	2	633.755	1266.5	0.27	0.341956	63.96	eluate-chymo-1
TLDPAcEDMF	C6(Cys-N)	50	2	633.755	1266.5	0.56	0.709241	45.84	50kD-band-chymo-2
TLDPAcEDMF	C6(Cys-N)	49	2	633.755	1266.5	0.47	0.595256	45.61	50kD-band-chymo-1
TLDPAcEDMF	C6(Cys-N)	46	2	633.755	1266.5	0.27	0.341956	46.16	50kD-band-chymo-1
TLDPAcEDMF	C6(Cys-N)	46	2	633.755	1266.5	0.56	0.709241	63.8	eluate-chymo-2
TLDPAcEDMF	C6(Cys-N)	45	2	633.755	1266.5	0.66	0.835892	45.56	50kD-band-chymo-2
TLDPAcEDMF	C6(Cys-N)	44	2	633.755	1266.5	0.76	0.962542	63.53	eluate-chymo-2
TLDPAcEDMF	C6(Cys-N)	42	2	633.755	1266.5	0.27	0.341956	62.97	eluate-chymo-2
TLDPAcEDMF	C6(Cys-N)	39	2	633.755	1266.5	0.37	0.468606	46.1	50kD-band-chymo-2
TLDPAcEDMF	C6(Cys-N)	38	2	633.755	1266.5	1.05	1.32983	45.87	50kD-band-chymo-1
TLDPAcEDMF	C6(Cys-N)	36	2	633.755	1266.5	0.47	0.595256	63.42	eluate-chymo-1
TLDPAcEDMF	C6(Cys-N)	20	2	633.754	1266.5	-0.11	-0.139315	63.14	eluate-chymo-1
TLDPAcEDMF	C6(Carba)	20	2	599.742	1198.48	1.39	1.66588	38.49	50kD-band-chymo-1
TRVQSmALPPGVVNSY	M6(Oxida)	71	2	867.946	1734.89	0.37	0.641907	28.98	50kD-band-chymo-2
TRVQSmALPPGVVNSY	M6(Oxida)	71	2	867.946	1734.88	0.02	0.0346977	39.04	eluate-chymo-2
TRVQSmALPPGVVNSY	M6(Oxida)	70	2	867.946	1734.89	0.44	0.763349	39.57	eluate-chymo-2
TRVQSmALPPGVVNSY	M6(Oxida)	69	2	867.946	1734.89	0.44	0.763349	38.17	eluate-chymo-2
TRVQSmALPPGVVNSY	M6(Oxida)	68	2	867.946	1734.89	0.65	1.12768	29.1	50kD-band-chymo-1
TRVQSmALPPGVVNSY	M6(Oxida)	67	2	867.946	1734.88	0.23	0.399024	38.76	eluate-chymo-2
TRVQSmALPPGVVNSY	M6(Oxida)	65	2	867.947	1734.89	0.8	1.38791	28.42	50kD-band-chymo-2
TRVQSmALPPGVVNSY	M6(Oxida)	64	2	867.946	1734.89	0.58	1.00623	37.91	eluate-chymo-2
TRVQSmALPPGVVNSY	M6(Oxida)	63	2	867.946	1734.89	0.37	0.641907	29.71	50kD-band-chymo-1
TRVQSmALPPGVVNSY	M6(Oxida)	63	2	867.946	1734.88	0.23	0.399024	29.39	50kD-band-chymo-1
TRVQSmALPPGVVNSY	M6(Oxida)	62	2	867.946	1734.88	0.23	0.399024	29.87	50kD-band-chymo-2
TRVQSmALPPGVVNSY	M6(Oxida)	62	2	867.946	1734.88	0.02	0.0346977	30.45	50kD-band-chymo-2
TRVQSmALPPGVVNSY	M6(Oxida)	62	2	867.946	1734.88	0.3	0.520465	38.47	eluate-chymo-2
TRVQSmALPPGVVNSY	M6(Oxida)	61	2	867.946	1734.88	0.16	0.277582	38.88	eluate-chymo-1
TRVQSmALPPGVVNSY	M6(Oxida)	60	2	867.946	1734.88	0.23	0.399024	31.04	50kD-band-chymo-2
TRVQSmALPPGVVNSY	M6(Oxida)	60	2	867.946	1734.88	0.09	0.15614	30.74	50kD-band-chymo-2
TRVQSmALPPGVVNSY	M6(Oxida)	60	2	867.946	1734.88	0.3	0.520465	38.32	eluate-chymo-1
TRVQSmALPPGVVNSY	M6(Oxida)	59	2	867.946	1734.88	0.23	0.399024	30.61	50kD-band-chymo-1
TRVQSmALPPGVVNSY	M6(Oxida)	57	2	867.946	1734.88	0.16	0.277582	39.45	eluate-chymo-1
TRVQSmALPPGVVNSY	M6(Oxida)	56	2	867.946	1734.88	0.23	0.399024	29.54	50kD-band-chymo-2
TRVQSmALPPGVVNSY	M6(Oxida)	55	2	867.946	1734.89	0.51	0.884792	28.71	50kD-band-chymo-2
TRVQSmALPPGVVNSY	M6(Oxida)	55	2	867.946	1734.88	0.23	0.399024	40.72	eluate-chymo-2
TRVQSmALPPGVVNSY	M6(Oxida)	55	2	867.946	1734.89	0.65	1.12768	40	eluate-chymo-1
TRVQSmALPPGVVNSY	M6(Oxida)	54	2	867.946	1734.88	-0.05	-0.0867442	30.88	50kD-band-chymo-1
TRVQSmALPPGVVNSY	M6(Oxida)	54	2	867.946	1734.88	0.16	0.277582	38.6	eluate-chymo-1
TRVQSmALPPGVVNSY	M6(Oxida)	53	2	867.946	1734.89	0.51	0.884792	39.3	eluate-chymo-2
TRVQSmALPPGVVNSY	M6(Oxida)	52	2	867.946	1734.89	0.58	1.00623	30.35	50kD-band-chymo-1
TRVQSmALPPGVVNSY	M6(Oxida)	52	2	867.945	1734.88	-0.96	-1.66549	31.62	50kD-band-chymo-2
TRVQSmALPPGVVNSY	M6(Oxida)	51	2	867.946	1734.89	0.44	0.763349	39.86	eluate-chymo-2
TRVQSmALPPGVVNSY	M6(Oxida)	49	3	578.967	1734.89	0.51	0.884791	28.72	50kD-band-chymo-2
TRVQSmALPPGVVNSY	M6(Oxida)	49	2	867.946	1734.89	0.44	0.763349	38.06	eluate-chymo-1
TRVQSmALPPGVVNSY	M6(Oxida)	48	2	867.946	1734.89	0.58	1.00623	39.73	eluate-chymo-1
TRVQSmALPPGVVNSY	M6(Oxida)	47	2	867.946	1734.89	0.65	1.12768	29.24	50kD-band-chymo-2
TRVQSmALPPGVVNSY	M6(Oxida)	44	2	867.946	1734.88	0.3	0.520465	31.19	50kD-band-chymo-1
TRVQSmALPPGVVNSY	M6(Oxida)	44	2	867.947	1734.89	1.57	2.72377	40.42	eluate-chymo-2
TRVQSmALPPGVVNSY	M6(Oxida)	44	2	867.946	1734.88	0.16	0.277582	39.17	eluate-chymo-1
TRVQSmALPPGVVNSY	M6(Oxida)	41	2	867.946	1734.88	0.3	0.520465	30.03	50kD-band-chymo-1
TRVQSmALPPGVVNSY	M6(Oxida)	41	2	867.946	1734.88	-0.05	-0.0867442	31.51	50kD-band-chymo-1
TRVQSmALPPGVVNSY	M6(Oxida)	41	2	867.946	1734.89	0.37	0.641907	40.99	eluate-chymo-2
TRVQSmALPPGVVNSY	M6(Oxida)	40	2	867.946	1734.88	0.16	0.277582	31.36	50kD-band-chymo-2
TRVQSmALPPGVVNSY	M6(Oxida)	38	2	867.946	1734.89	0.51	0.884792	28.81	50kD-band-chymo-1
TRVQSmALPPGVVNSY	M6(Oxida)	38	2	867.945	1734.88	-0.75	-1.30116	31.82	50kD-band-chymo-1
TRVQSmALPPGVVNSY	M6(Oxida)	38	2	867.946	1734.88	0.23	0.399024	30.16	50kD-band-chymo-2
TRVQSmALPPGVVNSY	M6(Oxida)	28	3	578.966	1734.88	0.19	0.329628	28.43	50kD-band-chymo-2
TRVQSmALPPGVVNSY	M6(Oxida)	28	2	867.946	1734.88	-0.12	-0.208186	37.8	eluate-chymo-1
TRVQSmALPPGVVNSY	M6(Oxida)	27	2	867.946	1734.88	-0.19	-0.329628	32.08	50kD-band-chymo-1
TRVQSmALPPGVVNSY	M6(Oxida)	27	2	867.946	1734.89	0.44	0.763349	41.27	eluate-chymo-2
TRVQSmALPPGVVNSY	M6(Oxida)	25	2	867.946	1734.89	0.37	0.641907	40.14	eluate-chymo-2
TRVQSmALPPGVVNSY	M6(Oxida)	23	3	578.967	1734.89	0.93	1.61344	28.95	50kD-band-chymo-1
TRVQSmALPPGVVNSY	M6(Oxida)	22	3	578.966	1734.88	-0.44	-0.763349	29.66	50kD-band-chymo-1
TRVQSmALPPGVVNSY	M6(Oxida)	21	2	867.947	1734.89	1.22	2.11656	41.55	eluate-chymo-2
TRVQSmALPPGVVNSY	M6(Oxida)	20	3	578.966	1734.88	-0.23	-0.399023	29.56	50kD-band-chymo-2
TRVQSmALPPGVVNSY	M6(Oxida)	20	2	867.946	1734.88	-0.05	-0.0867442	41.85	eluate-chymo-2
TRVQSMALPPGVVNSY		81	2	859.949	1718.89	0.97	1.66732	34.47	50kD-band-chymo-2
TRVQSMALPPGVVNSY		56	2	859.949	1718.89	0.33	0.567234	34.78	50kD-band-chymo-2
TRVQSMALPPGVVNSY		32	2	859.949	1718.89	0.9	1.547	34.18	50kD-band-chymo-2
TRVQSMALPPGVVNSY		31	2	859.949	1718.89	0.62	1.06571	35.23	50kD-band-chymo-2
TVKEPEGPPPsPGK	S11(Phosp)	65	2	750.361	1499.72	0.61	0.914826	15.51	50kD-band-trypsin-1
TVKEPEGPPPsPGK	S11(Phosp)	56	2	750.361	1499.72	0.77	1.15478	13.65	eluate-trypsin-1
TVKEPEGPPPsPGK	S11(Phosp)	52	3	500.576	1499.71	0.29	0.434917	15.55	50kD-band-trypsin-1
TVKEPEGPPPsPGK	S11(Phosp)	51	2	750.396	1499.78	0.82	1.22982	13.55	50kD-band-trypsin-2
TVKEPEGPPPsPGK	S11(Phosp)	46	2	750.395	1499.78	-0.13	-0.194972	15.12	50kD-band-trypsin-2
TVKEPEGPPPsPGK	S11(Phosp)	44	3	500.576	1499.71	-0.48	-0.719862	13.7	eluate-trypsin-2
TVKEPEGPPPsPGK	S11(Phosp)	43	2	750.361	1499.72	0.62	0.929823	17.1	50kD-band-trypsin-1
TVKEPEGPPPsPGK	S11(Phosp)	43	3	500.577	1499.72	0.56	0.83984	13.71	eluate-trypsin-1
TVKEPEGPPPsPGK	S11(Phosp)	39	2	750.36	1499.71	-1.18	-1.76966	13.64	eluate-trypsin-2
TVKEPEGPPPsPGK	S11(Phosp)	38	3	500.577	1499.71	0.5	0.749857	17.15	50kD-band-trypsin-1
TVKEPEGPPPsPGK	S11(Phosp)	33	2	750.362	1499.72	1.67	2.50453	14	eluate-trypsin-1
TVKEPEGPPPsPGK	S11(Phosp)	24	2	750.361	1499.71	0.28	0.41992	15.08	eluate-trypsin-1
TVKEPEGPPPsPGK	S11(Phosp)	21	2	750.361	1499.71	0.04	0.0599886	14.99	eluate-trypsin-2
TVKEPEGPPPSPGK		57	2	710.378	1419.75	0.4	0.567899	14.93	50kD-band-trypsin-1
TVKEPEGPPPSPGK		57	2	710.41	1419.81	0.1	0.141981	13.11	50kD-band-trypsin-2
TVKEPEGPPPSPGK		55	2	710.377	1419.75	-0.47	-0.667281	13.65	eluate-trypsin-2
TVKEPEGPPPSPGK		52	2	710.379	1419.75	1.34	1.90246	13.66	eluate-trypsin-1
TVKEPEGPPPSPGK		49	3	473.921	1419.75	-0.13	-0.184567	16.46	50kD-band-trypsin-1
TVKEPEGPPPSPGK		43	3	473.921	1419.75	-0.15	-0.212962	14.86	50kD-band-trypsin-1
TVKEPEGPPPSPGK		43	2	710.378	1419.75	1.25	1.77469	13.35	eluate-trypsin-2
TVKEPEGPPPSPGK		42	2	710.378	1419.75	1.25	1.77469	13.38	eluate-trypsin-1
TVKEPEGPPPSPGK		40	3	473.921	1419.75	0.11	0.156172	13.52	eluate-trypsin-2
TVKEPEGPPPSPGK		36	3	473.921	1419.75	1.07	1.51913	13.26	eluate-trypsin-2
TVKEPEGPPPSPGK		29	3	473.921	1419.75	0.69	0.979627	13.31	eluate-trypsin-1
TVKEPEGPPPSPGK		29	3	473.921	1419.75	0.62	0.880244	13.57	eluate-trypsin-1
WDHDSKTGAL		33	2	565.268	1129.53	0.4	0.451811	16.66	50kD-band-chymo-2
WDHDSKTGAL		30	2	565.267	1129.53	-0.69	-0.779373	16.39	50kD-band-chymo-2
WDHDSKTGAL		29	2	565.267	1129.53	0.29	0.327563	17.55	50kD-band-chymo-1
WDHDSKTGAL		29	2	565.267	1129.53	-0.15	-0.169429	17.87	50kD-band-chymo-1
WTLDPAcEDMFEKGNY	C7(Cys-N)	33	2	1022.43	2043.84	-0.91	-1.8599	48.44	50kD-band-chymo-1
WTLDPAcEDMFEKGNY	C7(Cys-N)	27	2	1022.42	2043.84	-3.66	-7.48045	48.46	50kD-band-chymo-2
WTLDPAcEDMFEKGNY	C7(Cys-N)	22	2	1022.42	2043.84	-2.16	-4.4147	48.71	50kD-band-chymo-1
WTLDPAcEDMFEKGNY	C7(Carba)	33	2	988.411	1975.81	-3.05	-6.02623	43.48	50kD-band-chymo-1
WTLDPAcEDMFEKGNY	C7(Carba)	22	2	988.413	1975.82	-0.27	-0.533471	43.74	50kD-band-chymo-1
YEKNKKGW		34	2	526.78	1052.55	0.02	0.021051	9.39	50kD-band-chymo-1
YEKNKKGW		34	2	526.78	1052.55	0.02	0.021051	8.87	50kD-band-chymo-2
YEKNKKGW		30	2	526.78	1052.55	-0.32	-0.336817	9.67	50kD-band-chymo-1
YEKNKKGW		28	2	526.78	1052.55	-0.09	-0.0947297	9.95	50kD-band-chymo-1
YEKNKKGW		28	2	526.78	1052.55	-0.09	-0.0947297	9.12	50kD-band-chymo-1
YEKNKKGW		27	2	526.78	1052.55	-0.09	-0.0947297	9.15	50kD-band-chymo-2
YEKNKKGW		26	3	351.522	1052.55	0.24	0.252613	9.17	50kD-band-chymo-1
YEKNKKGW		25	2	526.78	1052.55	0.26	0.273664	9.41	50kD-band-chymo-2
YEKNKKGW		22	2	526.78	1052.55	-0.09	-0.0947297	10.22	50kD-band-chymo-1
YEKNKKGW		22	2	526.78	1052.55	0.02	0.021051	8.57	50kD-band-chymo-2

## Sheet: SEQUEST matches
Sequence	Modifications	XCorr	Charge	m/z [Da]	MH+ [Da]	ΔM [ppm]	ΔM [mmu]	RT [min]	Sample
AAAAAAAAAAAAAAGPGSPGAAAVVKGL		7.57	3	725.735	2175.19	1.34	2.91476	57.06	eluate-chymo-2
AAAAAAAAAAAAAAGPGsPGAAAVVKGL	S18(Phospho)	7.47	3	752.39	2255.15	0.1	0.225515	56.78	eluate-chymo-2
AAAAAAAAAAAAAAGPGSPGAAAVVKGL		7.41	3	725.735	2175.19	1.34	2.91476	57.33	eluate-chymo-2
AAAAAAAAAAAAAAGPGsPGAAAVVKGL	S18(Phospho)	7.16	3	752.389	2255.15	-0.39	-0.87951	56.91	eluate-chymo-1
AAAAAAAAAAAAAAGPGsPGAAAVVKGL	S18(Phospho)	7.15	3	752.39	2255.15	0.01	0.0225515	57.06	eluate-chymo-2
AAAAAAAAAAAAAAGPGsPGAAAVVKGL	S18(Phospho)	6.98	3	752.389	2255.15	-0.31	-0.699098	57.19	eluate-chymo-1
AAAAAAAAAAAAAAGPGSPGAAAVVKGL		6.9	3	725.734	2175.19	-0.42	-0.913579	57.61	eluate-chymo-1
AAAAAAAAAAAAAAGPGSPGAAAVVKGL		6.71	3	725.734	2175.19	0.08	0.174015	56.78	eluate-chymo-2
AAAAAAAAAAAAAAGPGSPGAAAVVKGL		6.68	3	725.735	2175.19	0.59	1.28336	57.33	eluate-chymo-1
AAAAAAAAAAAAAAGPGSPGAAAVVKGL		6.58	3	725.735	2175.19	0.5	1.08759	57.08	eluate-chymo-1
AAAAAAAAAAAAAAGPGSPGAAAVVKGL		6.55	3	725.734	2175.19	-0.26	-0.565549	57.63	eluate-chymo-2
AAAAAAAAAAAAAAGPGsPGAAAVVKGL	S18(Phospho)	6.47	3	752.39	2255.15	-0.15	-0.338273	57.46	eluate-chymo-1
AAAAAAAAAAAAAAGPGsPGAAAVVKGL	S18(Phospho)	6.21	3	752.39	2255.15	-0.15	-0.338273	57.33	eluate-chymo-2
AAAAAAAAAAAAAAGPGsPGAAAVVKGL	S18(Phospho)	6.06	3	752.389	2255.15	-0.47	-1.05992	57.63	eluate-chymo-2
AAAAAAAAAAAAAAGPGSPGAAAVVKGL		5.97	3	725.734	2175.19	0.25	0.543797	56.81	eluate-chymo-1
AAAAAAAAAAAAAAGPGsPGAAAVVKGL	S18(Phospho)	5.62	3	752.389	2255.15	-0.39	-0.87951	57.74	eluate-chymo-1
AAAAAAAAAAAAAAGPGSPGAAAVVKGL		5.24	3	725.734	2175.19	-0.76	-1.65314	57.89	eluate-chymo-1
AAAAAAAAAAAAAAGPGsPGAAAVVKGL	S18(Phospho)	5.01	3	752.39	2255.15	0.1	0.225515	56.52	eluate-chymo-2
AAAAAAAAAAAAAAGPGsPGAAAVVKGL	S18(Phospho)	4.5	3	752.39	2255.15	-0.15	-0.338273	40.84	50kD-band-chymo-2
AAAAAAAAAAAAAAGPGSPGAAAVVKGL		3.99	3	725.734	2175.19	-0.84	-1.82716	57.91	eluate-chymo-2
AAAAAAAAAAAAAAGPGSPGAAAVVKGL		3.84	3	725.735	2175.19	1.01	2.19694	40.63	50kD-band-chymo-2
AAAAAAAAAAAAAAGPGsPGAAAVVKGL	S18(Phospho)	3.34	3	752.39	2255.16	0.42	0.947165	56.64	eluate-chymo-1
AAAAAAAAAAAAAAGPGSPGAAAVVKGL		7.21	2	1088.1	2175.19	0.59	1.28336	57.33	eluate-chymo-2
AAAAAAAAAAAAAAGPGSPGAAAVVKGL		6.97	2	1088.1	2175.19	0.26	0.565549	56.94	eluate-chymo-1
AAAAAAAAAAAAAAGPGSPGAAAVVKGL		6.84	2	1088.1	2175.19	0.48	1.04409	57.07	eluate-chymo-2
AAAAAAAAAAAAAAGPGSPGAAAVVKGL		6.2	2	1088.1	2175.19	0.48	1.04409	57.23	eluate-chymo-1
AAAAAAAAAAAAAAGPGSPGAAAVVKGL		5.63	2	1088.1	2175.19	0.26	0.565549	57.5	eluate-chymo-1
AAAAAAAAAAAAAAGPGsPGAAAVVKGL	S18(Phospho)	5.46	2	1128.08	2255.15	-0.2	-0.451031	57.08	eluate-chymo-1
AAAAAAAAAAAAAAGPGsPGAAAVVKGL	S18(Phospho)	5.22	2	1128.08	2255.15	-0.2	-0.451031	57.35	eluate-chymo-1
AAAAAAAAAAAAAAGPGsPGAAAVVKGL	S18(Phospho)	5.17	2	1128.08	2255.15	0.13	0.29317	56.98	eluate-chymo-2
AAAAAAAAAAAAAAGPGSPGAAAVVKGL		4.93	2	1088.1	2175.19	-0.87	-1.89241	56.79	eluate-chymo-2
AAAAAAAAAAAAAAGPGsPGAAAVVKGL	S18(Phospho)	4.59	2	1128.08	2255.15	0.13	0.29317	57.26	eluate-chymo-2
AAAAAAAAAAAAAAGPGSPGAAAVVKGL		3.8	2	1088.1	2175.19	-0.31	-0.674308	57.63	eluate-chymo-2
AAAAAAAAAAAAAAGPGSPGAAAVVKGL		3.8	2	1088.1	2175.19	-0.31	-0.674308	56.67	eluate-chymo-1
AAAAAAAAAAAAAAGPGsPGAAAVVKGL	S18(Phospho)	3.49	2	1128.08	2255.15	-0.09	-0.202964	57.55	eluate-chymo-2
AAAAAAAAAAAAAAGPGsPGAAAVVKGL	S18(Phospho)	3.07	2	1128.08	2255.16	1.64	3.69846	56.81	eluate-chymo-1
AAAAAAAAAAAAAAGPGsPGAAAVVKGL	S18(Phospho)	2.7	2	1128.08	2255.15	-0.41	-0.924613	57.62	eluate-chymo-1
AAAAAAAAAAAAAAGPGsPGAAAVVKGL	S18(Phospho)	2.52	2	1128.08	2255.15	-0.63	-1.42075	56.7	eluate-chymo-2
AAAAAAAAAAAAAAGPGsPGAAAVVKGLAGPAASY	S18(Phospho)	6.67	3	958.15	2872.43	-0.37	-1.0628	64.07	eluate-chymo-2
AAAAAAAAAAAAAAGPGsPGAAAVVKGLAGPAASY	S18(Phospho)	6.11	3	958.151	2872.44	1.35	3.87779	64.62	eluate-chymo-2
AAAAAAAAAAAAAAGPGsPGAAAVVKGLAGPAASY	S18(Phospho)	5.8	3	958.151	2872.44	0.71	2.03943	64.35	eluate-chymo-2
AAAAAAAAAAAAAAGPGsPGAAAVVKGLAGPAASY	S18(Phospho)	5.4	3	958.15	2872.43	-0.37	-1.0628	63.8	eluate-chymo-2
AAAAAAAAAAAAAAGPGsPGAAAVVKGLAGPAASY	S18(Phospho)	4.51	3	958.152	2872.44	1.6	4.5959	63.53	eluate-chymo-2
AAAAAAAAAAAAAAGPGSPGAAAVVKGLAGPAASY		4.42	3	931.497	2792.48	2.23	6.22722	63.87	eluate-chymo-2
AAAAAAAAAAAAAAGPGSPGAAAVVKGLAGPAASY		4.3	3	931.497	2792.48	2.42	6.75779	64.13	eluate-chymo-2
AAAAAAAAAAAAAAGPGSPGAAAVVKGLAGPAASY		4.19	3	931.495	2792.47	0.91	2.54115	64.69	eluate-chymo-2
AAAAAAAAAAAAAAGPGsPGAAAVVKGLAGPAASY	S18(Phospho)	4.17	3	958.151	2872.44	1.03	2.95861	64.9	eluate-chymo-2
AAAAAAAAAAAAAAGPGSPGAAAVVKGLAGPAASY		3.99	3	931.497	2792.48	2.23	6.22722	63.61	eluate-chymo-2
AAAAAAAAAAAAAAGPGSPGAAAVVKGLAGPAASY		3.99	3	931.495	2792.47	0.91	2.54115	63.72	eluate-chymo-1
AAAAAAAAAAAAAAGPGSPGAAAVVKGLAGPAASY		3.89	3	931.496	2792.47	1.24	3.46267	64	eluate-chymo-1
AAAAAAAAAAAAAAGPGSPGAAAVVKGLAGPAASY		3.85	3	931.495	2792.47	0.98	2.73662	64.27	eluate-chymo-1
AAAAAAAAAAAAAAGPGSPGAAAVVKGLAGPAASY		3.73	3	931.496	2792.47	1.9	5.3057	64.41	eluate-chymo-2
AAAAAAAAAAAAAAGPGSPGAAAVVKGLAGPAASY		3.59	3	931.496	2792.47	1.24	3.46267	63.33	eluate-chymo-2
AAAAAAAAAAAAAAGPGSPGAAAVVKGLAGPAASY		3.44	3	931.495	2792.47	0.78	2.17813	64.53	eluate-chymo-1
AAAAAAAAAAAAAAGPGSPGAAAVVKGLAGPAASY		4.01	2	1396.74	2792.47	0.74	2.06643	64.1	eluate-chymo-2
AAAAAAAAAAAAAAGPGSPGAAAVVKGLAGPAASY		3.67	2	1396.74	2792.46	-1.62	-4.52379	63.58	eluate-chymo-2
AAAAAAAAAAAAAAGPGSPGAAAVVKGLAGPAASY		2.99	2	1396.74	2792.47	0.66	1.84303	63.84	eluate-chymo-2
AcARQPELAm	C2(Nethylmaleimide), M10(Oxidation)	3.26	2	615.784	1230.56	-0.62	-0.762947	36.96	eluate-chymo-2
AcARQPELAM	C2(Nethylmaleimide)	3.07	2	607.787	1214.57	0.41	0.497972	36.96	eluate-chymo-2
AcARQPELAm	C2(Nethylmaleimide), M10(Oxidation)	2.87	2	615.784	1230.56	-0.32	-0.393779	36.68	eluate-chymo-2
AcARQPELAM	C2(Nethylmaleimide)	2.82	2	607.787	1214.57	0.01	0.0121457	37.06	eluate-chymo-1
AcARQPELAM	C2(Nethylmaleimide)	2.81	2	607.787	1214.57	0.61	0.740886	36.37	eluate-chymo-2
AcARQPELAM	C2(Nethylmaleimide)	2.72	2	607.787	1214.57	0.31	0.376515	36.77	eluate-chymo-1
AcARQPELAM	C2(Nethylmaleimide)	2.69	2	607.787	1214.57	0.51	0.619429	37.23	eluate-chymo-2
AcARQPELAM	C2(Nethylmaleimide)	2.67	2	607.787	1214.57	0.41	0.497972	36.51	eluate-chymo-1
AcARQPELAM	C2(Nethylmaleimide)	2.57	2	607.787	1214.57	0.31	0.376515	28.12	50kD-band-chymo-2
AcARQPELAm	C2(Nethylmaleimide), M10(Oxidation)	2.51	2	615.784	1230.56	-0.22	-0.270723	37.23	eluate-chymo-2
AcARQPELAM	C2(Nethylmaleimide)	2.5	2	607.787	1214.57	0.11	0.133602	28.74	50kD-band-chymo-1
AcARQPELAM	C2(Nethylmaleimide)	2.43	2	607.787	1214.57	0.51	0.619429	28.45	50kD-band-chymo-1
AcARQPELAM	C2(Nethylmaleimide)	2.41	2	607.787	1214.57	0.51	0.619429	36.64	eluate-chymo-2
AcARQPELAM	C2(Nethylmaleimide)	2.35	2	607.787	1214.57	0.11	0.133602	37.35	eluate-chymo-1
AcARQPELAM	C2(Nethylmaleimide)	2.26	2	607.787	1214.57	0.71	0.862342	27.55	50kD-band-chymo-2
AcARQPELAM	C2(Nethylmaleimide)	2.22	2	607.787	1214.57	0.01	0.0121457	36.22	eluate-chymo-1
AcARQPELAM	C2(Nethylmaleimide)	2.21	2	607.787	1214.57	0.41	0.497972	27.83	50kD-band-chymo-2
AcARQPELAM	C2(Nethylmaleimide)	2.1	2	607.787	1214.57	0.41	0.497972	36.1	eluate-chymo-2
AcARQPELAm	C2(Nethylmaleimide), M10(Oxidation)	2.01	2	615.784	1230.56	-0.32	-0.393779	36.86	eluate-chymo-1
AcARQPELAMm	C2(Nethylmaleimide), M11(Oxidation)	3.57	2	681.304	1361.6	0.18	0.245088	33.26	eluate-chymo-2
AcARQPELAmm	C2(Nethylmaleimide), M10(Oxidation), M11(Oxidation)	3.44	2	689.301	1377.6	-0.65	-0.895437	37.03	eluate-chymo-2
AcARQPELAMm	C2(Nethylmaleimide), M11(Oxidation)	3.43	2	681.304	1361.6	0.36	0.490177	32.99	eluate-chymo-2
AcARQPELAmm	C2(Nethylmaleimide), M10(Oxidation), M11(Oxidation)	3.38	2	689.302	1377.6	-0.21	-0.289295	37.32	eluate-chymo-2
AcARQPELAmm	C2(Nethylmaleimide), M10(Oxidation), M11(Oxidation)	3.35	2	689.301	1377.59	-1.27	-1.74954	45.66	eluate-chymo-2
AcARQPELAmM	C2(Nethylmaleimide), M10(Oxidation)	3.33	2	681.304	1361.6	0.09	0.122544	36.33	eluate-chymo-2
AcARQPELAmM	C2(Nethylmaleimide), M10(Oxidation)	3.3	2	681.304	1361.6	0.18	0.245088	37.71	eluate-chymo-1
AcARQPELAmm	C2(Nethylmaleimide), M10(Oxidation), M11(Oxidation)	3.29	2	689.301	1377.6	-0.3	-0.413279	36.77	eluate-chymo-2
AcARQPELAmm	C2(Nethylmaleimide), M10(Oxidation), M11(Oxidation)	3.29	2	689.3	1377.59	-2.6	-3.58174	45.12	eluate-chymo-2
AcARQPELAmM	C2(Nethylmaleimide), M10(Oxidation)	3.27	2	681.304	1361.6	0	0	36.85	eluate-chymo-1
AcARQPELAmM	C2(Nethylmaleimide), M10(Oxidation)	3.25	2	681.304	1361.6	-0.09	-0.122544	36.59	eluate-chymo-1
AcARQPELAMm	C2(Nethylmaleimide), M11(Oxidation)	3.24	2	681.304	1361.6	-0.18	-0.245088	46.06	eluate-chymo-2
AcARQPELAmm	C2(Nethylmaleimide), M10(Oxidation), M11(Oxidation)	3.22	2	689.302	1377.6	-0.03	-0.0413279	33.63	eluate-chymo-2
AcARQPELAMm	C2(Nethylmaleimide), M11(Oxidation)	3.2	2	681.303	1361.6	-1.8	-2.45088	45.22	eluate-chymo-2
AcARQPELAMm	C2(Nethylmaleimide), M11(Oxidation)	3.19	2	681.304	1361.6	0.36	0.490177	33.83	eluate-chymo-2
AcARQPELAMm	C2(Nethylmaleimide), M11(Oxidation)	3.19	2	681.303	1361.6	-1.8	-2.45088	45.49	eluate-chymo-2
AcARQPELAMm	C2(Nethylmaleimide), M11(Oxidation)	3.18	2	681.303	1361.6	-1.97	-2.68235	44.94	eluate-chymo-2
AcARQPELAmm	C2(Nethylmaleimide), M10(Oxidation), M11(Oxidation)	3.17	2	689.301	1377.59	-0.83	-1.1434	37.57	eluate-chymo-1
AcARQPELAMm	C2(Nethylmaleimide), M11(Oxidation)	3.17	2	681.304	1361.6	-0.45	-0.61272	44.04	eluate-chymo-1
AcARQPELAmm	C2(Nethylmaleimide), M10(Oxidation), M11(Oxidation)	3.16	2	689.302	1377.6	0.23	0.316847	33.9	eluate-chymo-2
AcARQPELAmM	C2(Nethylmaleimide), M10(Oxidation)	3.16	2	681.304	1361.6	0.09	0.122544	36.88	eluate-chymo-2
AcARQPELAmm	C2(Nethylmaleimide), M10(Oxidation), M11(Oxidation)	3.15	2	689.3	1377.59	-2.16	-2.9756	44.85	eluate-chymo-2
AcARQPELAMm	C2(Nethylmaleimide), M11(Oxidation)	3.15	2	681.303	1361.6	-2.33	-3.17252	45.74	eluate-chymo-1
AcARQPELAMm	C2(Nethylmaleimide), M11(Oxidation)	3.14	2	681.303	1361.6	-2.24	-3.04998	45.45	eluate-chymo-1
AcARQPELAmM	C2(Nethylmaleimide), M10(Oxidation)	3.13	2	681.304	1361.6	0.18	0.245088	37.44	eluate-chymo-2
AcARQPELAmM	C2(Nethylmaleimide), M10(Oxidation)	3.12	2	681.304	1361.6	0.27	0.367632	37.16	eluate-chymo-2
AcARQPELAMm	C2(Nethylmaleimide), M11(Oxidation)	3.12	2	681.304	1361.6	0.27	0.367632	43.95	eluate-chymo-2
AcARQPELAmM	C2(Nethylmaleimide), M10(Oxidation)	3.12	2	681.304	1361.6	-0.09	-0.122544	37.15	eluate-chymo-1
AcARQPELAMm	C2(Nethylmaleimide), M11(Oxidation)	3.11	2	681.304	1361.6	0.45	0.612721	43.13	eluate-chymo-2
AcARQPELAMm	C2(Nethylmaleimide), M11(Oxidation)	3.09	2	681.304	1361.6	0.18	0.245088	34.11	eluate-chymo-2
AcARQPELAmM	C2(Nethylmaleimide), M10(Oxidation)	3.08	2	681.304	1361.6	-0.09	-0.122544	27.61	50kD-band-chymo-2
AcARQPELAmm	C2(Nethylmaleimide), M10(Oxidation), M11(Oxidation)	3.07	2	689.302	1377.6	-0.21	-0.289295	36.51	eluate-chymo-2
AcARQPELAMm	C2(Nethylmaleimide), M11(Oxidation)	3.06	2	681.303	1361.6	-1.62	-2.20579	45.2	eluate-chymo-1
AcARQPELAmm	C2(Nethylmaleimide), M10(Oxidation), M11(Oxidation)	3.04	2	689.301	1377.6	-0.3	-0.413279	33.12	eluate-chymo-2
AcARQPELAmM	C2(Nethylmaleimide), M10(Oxidation)	3.04	2	681.304	1361.6	0.09	0.122544	37.71	eluate-chymo-2
AcARQPELAMm	C2(Nethylmaleimide), M11(Oxidation)	3.04	2	681.303	1361.6	-1.62	-2.20579	45.78	eluate-chymo-2
AcARQPELAmm	C2(Nethylmaleimide), M10(Oxidation), M11(Oxidation)	3.03	2	689.302	1377.6	-0.21	-0.289295	32.84	eluate-chymo-2
AcARQPELAMm	C2(Nethylmaleimide), M11(Oxidation)	3.01	2	681.304	1361.6	0.18	0.245088	26.65	50kD-band-chymo-1
AcARQPELAMm	C2(Nethylmaleimide), M11(Oxidation)	3	2	681.304	1361.6	0.27	0.367632	32.72	eluate-chymo-2
AcARQPELAMm	C2(Nethylmaleimide), M11(Oxidation)	3	2	681.304	1361.6	-0.54	-0.735264	43.4	eluate-chymo-2
AcARQPELAmm	C2(Nethylmaleimide), M10(Oxidation), M11(Oxidation)	2.96	2	689.3	1377.59	-1.89	-2.60365	45.39	eluate-chymo-2
AcARQPELAMM	C2(Nethylmaleimide)	2.96	2	673.307	1345.61	-0.33	-0.44405	45.74	eluate-chymo-1
AcARQPELAMm	C2(Nethylmaleimide), M11(Oxidation)	2.94	2	681.304	1361.6	0.18	0.245088	38.01	eluate-chymo-2
AcARQPELAMm	C2(Nethylmaleimide), M11(Oxidation)	2.92	2	681.304	1361.6	0.27	0.367632	43.5	eluate-chymo-1
AcARQPELAmM	C2(Nethylmaleimide), M10(Oxidation)	2.91	2	681.304	1361.6	0.18	0.245088	37.42	eluate-chymo-1
AcARQPELAmm	C2(Carbamidomethyl), M10(Oxidation), M11(Oxidation)	2.91	2	655.287	1309.57	-1.74	-2.27865	16	50kD-band-chymo-1
AcARQPELAMm	C2(Nethylmaleimide), M11(Oxidation)	2.9	2	681.305	1361.6	0.8	1.08928	39.04	eluate-chymo-1
AcARQPELAMm	C2(Nethylmaleimide), M11(Oxidation)	2.9	2	681.304	1361.6	-0.27	-0.367632	39.5	eluate-chymo-2
AcARQPELAmm	C2(Carbamidomethyl), M10(Oxidation), M11(Oxidation)	2.89	2	655.288	1309.57	-0.52	-0.680976	16.3	50kD-band-chymo-1
AcARQPELAMm	C2(Nethylmaleimide), M11(Oxidation)	2.88	2	681.304	1361.6	0	0	25.74	50kD-band-chymo-2
AcARQPELAMm	C2(Carbamidomethyl), M11(Oxidation)	2.88	2	647.291	1293.58	0.35	0.452751	21.43	50kD-band-chymo-1
AcARQPELAmm	C2(Nethylmaleimide), M10(Oxidation), M11(Oxidation)	2.86	2	689.301	1377.59	-1.1	-1.51535	45.88	eluate-chymo-1
AcARQPELAmM	C2(Nethylmaleimide), M10(Oxidation)	2.84	2	681.304	1361.6	0.09	0.122544	36.6	eluate-chymo-2
AcARQPELAMM	C2(Nethylmaleimide)	2.81	2	673.307	1345.61	-0.24	-0.322945	44.84	eluate-chymo-2
AcARQPELAmm	C2(Nethylmaleimide), M10(Oxidation), M11(Oxidation)	2.8	2	689.301	1377.6	-0.74	-1.01942	45.93	eluate-chymo-2
AcARQPELAMm	C2(Nethylmaleimide), M11(Oxidation)	2.8	2	681.304	1361.6	0.09	0.122544	33.57	eluate-chymo-1
AcARQPELAMm	C2(Nethylmaleimide), M11(Oxidation)	2.79	2	681.304	1361.6	0.36	0.490177	33.54	eluate-chymo-2
AcARQPELAMm	C2(Nethylmaleimide), M11(Oxidation)	2.78	2	681.304	1361.6	-0.45	-0.61272	34.38	eluate-chymo-1
AcARQPELAmM	C2(Nethylmaleimide), M10(Oxidation)	2.76	2	681.304	1361.6	0.09	0.122544	28.18	50kD-band-chymo-2
AcARQPELAMM	C2(Nethylmaleimide)	2.76	2	673.306	1345.61	-0.42	-0.565154	45.38	eluate-chymo-2
AcARQPELAMm	C2(Nethylmaleimide), M11(Oxidation)	2.72	2	681.305	1361.6	0.71	0.966737	39.59	eluate-chymo-1
AcARQPELAmM	C2(Carbamidomethyl), M10(Oxidation)	2.72	2	647.291	1293.58	0.16	0.206972	23.97	50kD-band-chymo-1
AcARQPELAMm	C2(Nethylmaleimide), M11(Oxidation)	2.71	2	681.304	1361.6	-0.09	-0.122544	33.83	eluate-chymo-1
AcARQPELAMm	C2(Nethylmaleimide), M11(Oxidation)	2.7	2	681.304	1361.6	0.09	0.122544	39.88	eluate-chymo-1
AcARQPELAmM	C2(Nethylmaleimide), M10(Oxidation)	2.7	2	681.304	1361.6	0	0	27.88	50kD-band-chymo-2
AcARQPELAMm	C2(Nethylmaleimide), M11(Oxidation)	2.7	2	681.304	1361.6	-0.54	-0.735264	26.35	50kD-band-chymo-1
AcARQPELAMm	C2(Nethylmaleimide), M11(Oxidation)	2.68	2	681.304	1361.6	0.09	0.122544	40.78	eluate-chymo-1
AcARQPELAMm	C2(Nethylmaleimide), M11(Oxidation)	2.67	2	681.304	1361.6	0	0	37.98	eluate-chymo-1
AcARQPELAMm	C2(Carbamidomethyl), M11(Oxidation)	2.67	2	647.29	1293.57	-1.06	-1.37119	29.45	50kD-band-chymo-1
AcARQPELAMm	C2(Nethylmaleimide), M11(Oxidation)	2.66	2	681.304	1361.6	0.18	0.245088	40.91	eluate-chymo-2
AcARQPELAmM	C2(Nethylmaleimide), M10(Oxidation)	2.66	2	681.304	1361.6	0.09	0.122544	28.25	50kD-band-chymo-1
AcARQPELAmM	C2(Nethylmaleimide), M10(Oxidation)	2.65	2	681.304	1361.6	0.27	0.367632	28.55	50kD-band-chymo-1
AcARQPELAMm	C2(Nethylmaleimide), M11(Oxidation)	2.64	2	681.304	1361.6	-0.27	-0.367632	39.22	eluate-chymo-2
AcARQPELAMm	C2(Nethylmaleimide), M11(Oxidation)	2.63	2	681.304	1361.6	0	0	40.06	eluate-chymo-2
AcARQPELAMm	C2(Nethylmaleimide), M11(Oxidation)	2.63	2	681.304	1361.6	0	0	34.11	eluate-chymo-1
AcARQPELAMm	C2(Nethylmaleimide), M11(Oxidation)	2.62	2	681.304	1361.6	0.18	0.245088	40.63	eluate-chymo-2
AcARQPELAMm	C2(Nethylmaleimide), M11(Oxidation)	2.62	2	681.304	1361.6	-0.54	-0.735264	25.45	50kD-band-chymo-2
AcARQPELAmm	C2(Nethylmaleimide), M10(Oxidation), M11(Oxidation)	2.61	2	689.299	1377.59	-3.75	-5.16597	45.61	eluate-chymo-1
AcARQPELAMm	C2(Nethylmaleimide), M11(Oxidation)	2.59	2	681.304	1361.6	-0.45	-0.61272	43.67	eluate-chymo-2
AcARQPELAmM	C2(Carbamidomethyl), M10(Oxidation)	2.59	2	647.291	1293.58	0.07	0.0905503	22.81	50kD-band-chymo-2
AcARQPELAmm	C2(Nethylmaleimide), M10(Oxidation), M11(Oxidation)	2.58	2	689.301	1377.6	-0.48	-0.661246	37.29	eluate-chymo-1
AcARQPELAMm	C2(Nethylmaleimide), M11(Oxidation)	2.58	2	681.304	1361.6	-0.45	-0.61272	33.59	50kD-band-chymo-2
AcARQPELAMm	C2(Carbamidomethyl), M11(Oxidation)	2.58	2	647.291	1293.57	-0.4	-0.51743	28.86	50kD-band-chymo-2
AcARQPELAmM	C2(Carbamidomethyl), M10(Oxidation)	2.55	2	647.291	1293.58	0.45	0.582109	23.63	50kD-band-chymo-1
AcARQPELAMm	C2(Nethylmaleimide), M11(Oxidation)	2.54	2	681.304	1361.6	-0.54	-0.735264	26.08	50kD-band-chymo-1
AcARQPELAMm	C2(Nethylmaleimide), M11(Oxidation)	2.53	2	681.304	1361.6	0	0	33.3	eluate-chymo-1
AcARQPELAMm	C2(Nethylmaleimide), M11(Oxidation)	2.53	2	681.304	1361.6	-0.99	-1.34798	41.06	eluate-chymo-1
AcARQPELAMm	C2(Nethylmaleimide), M11(Oxidation)	2.52	2	681.305	1361.6	1.7	2.31473	40.49	eluate-chymo-1
AcARQPELAmm	C2(Nethylmaleimide), M10(Oxidation), M11(Oxidation)	2.51	2	689.3	1377.59	-2.51	-3.45776	44.99	eluate-chymo-1
AcARQPELAMm	C2(Nethylmaleimide), M11(Oxidation)	2.49	2	681.306	1361.6	2.78	3.78526	38.54	eluate-chymo-2
AcARQPELAMM	C2(Nethylmaleimide)	2.49	2	673.307	1345.61	0.75	1.00921	33.3	50kD-band-chymo-2
AcARQPELAMm	C2(Nethylmaleimide), M11(Oxidation)	2.48	2	681.304	1361.6	-0.36	-0.490176	33.01	eluate-chymo-1
AcARQPELAMm	C2(Nethylmaleimide), M11(Oxidation)	2.47	2	681.305	1361.6	0.98	1.33437	34.4	eluate-chymo-2
AcARQPELAMm	C2(Nethylmaleimide), M11(Oxidation)	2.46	2	681.304	1361.6	-0.72	-0.980352	38.96	eluate-chymo-2
AcARQPELAMM	C2(Carbamidomethyl)	2.46	2	639.294	1277.58	-0.09	-0.114982	29.71	50kD-band-chymo-1
AcARQPELAMm	C2(Nethylmaleimide), M11(Oxidation)	2.45	2	681.304	1361.6	0.18	0.245088	46.68	eluate-chymo-2
AcARQPELAMm	C2(Nethylmaleimide), M11(Oxidation)	2.45	2	681.304	1361.6	-0.54	-0.735264	43.76	eluate-chymo-1
AcARQPELAMM	C2(Nethylmaleimide)	2.45	2	673.307	1345.61	0.03	0.0403682	33.59	50kD-band-chymo-2
AcARQPELAmm	C2(Nethylmaleimide), M10(Oxidation), M11(Oxidation)	2.44	2	689.302	1377.6	0.06	0.0826558	34.19	eluate-chymo-2
AcARQPELAMm	C2(Nethylmaleimide), M11(Oxidation)	2.43	2	681.304	1361.6	0.09	0.122544	40.34	eluate-chymo-2
AcARQPELAMM	C2(Nethylmaleimide)	2.43	2	673.307	1345.61	0.39	0.524787	44.58	eluate-chymo-2
AcARQPELAMM	C2(Nethylmaleimide)	2.43	2	673.307	1345.61	0.3	0.403682	46.49	eluate-chymo-2
AcARQPELAMM	C2(Nethylmaleimide)	2.41	2	673.307	1345.61	0.3	0.403682	45.89	eluate-chymo-2
AcARQPELAMM	C2(Nethylmaleimide)	2.41	2	673.307	1345.61	0.12	0.161473	46.54	eluate-chymo-1
AcARQPELAmm	C2(Nethylmaleimide), M10(Oxidation), M11(Oxidation)	2.37	2	689.301	1377.59	-1.1	-1.51535	37.59	eluate-chymo-2
AcARQPELAMM	C2(Nethylmaleimide)	2.37	2	673.308	1345.61	1.21	1.62819	33.6	50kD-band-chymo-1
AcARQPELAMm	C2(Nethylmaleimide), M11(Oxidation)	2.36	2	681.303	1361.6	-1.53	-2.08325	46.39	eluate-chymo-2
AcARQPELAMM	C2(Nethylmaleimide)	2.32	2	673.307	1345.61	0.21	0.282577	46.18	eluate-chymo-2
AcARQPELAMm	C2(Nethylmaleimide), M11(Oxidation)	2.29	2	681.304	1361.6	-0.27	-0.367632	39.3	eluate-chymo-1
AcARQPELAMm	C2(Nethylmaleimide), M11(Oxidation)	2.27	2	681.304	1361.6	0.18	0.245088	40.22	eluate-chymo-1
AcARQPELAmm	C2(Nethylmaleimide), M10(Oxidation), M11(Oxidation)	2.25	2	689.301	1377.6	-0.3	-0.413279	46.22	eluate-chymo-2
AcARQPELAmM	C2(Nethylmaleimide), M10(Oxidation)	2.25	2	681.304	1361.6	-0.27	-0.367632	28.88	50kD-band-chymo-1
AcARQPELAMM	C2(Carbamidomethyl)	2.25	2	639.292	1277.58	-2.1	-2.68291	29.45	50kD-band-chymo-1
AcARQPELAmm	C2(Nethylmaleimide), M10(Oxidation), M11(Oxidation)	2.24	2	689.301	1377.59	-1.27	-1.74954	36.75	eluate-chymo-1
AcARQPELAMm	C2(Nethylmaleimide), M11(Oxidation)	2.24	2	681.305	1361.6	1.52	2.06964	35.1	eluate-chymo-1
AcARQPELAMM	C2(Nethylmaleimide)	2.24	2	673.306	1345.61	-0.42	-0.565154	46.81	eluate-chymo-1
AcARQPELAMm	C2(Nethylmaleimide), M11(Oxidation)	2.23	2	681.304	1361.6	-0.09	-0.122544	43.23	eluate-chymo-1
AcARQPELAMM	C2(Nethylmaleimide)	2.19	2	673.307	1345.61	0.03	0.0403682	47.07	eluate-chymo-2
AcARQPELAMM	C2(Nethylmaleimide)	2.19	2	673.307	1345.61	-0.06	-0.0807364	47.33	eluate-chymo-2
AcARQPELAMm	C2(Nethylmaleimide), M11(Oxidation)	2.14	2	681.304	1361.6	-0.09	-0.122544	35.69	eluate-chymo-1
AcARQPELAMM	C2(Nethylmaleimide)	2.13	2	673.306	1345.61	-0.42	-0.565154	45.01	eluate-chymo-1
AcARQPELAMM	C2(Nethylmaleimide)	2.1	2	673.306	1345.61	-0.7	-0.941924	45.32	eluate-chymo-1
AcARQPELAmm	C2(Nethylmaleimide), M10(Oxidation), M11(Oxidation)	2.09	2	689.301	1377.59	-1.54	-2.12149	37.04	eluate-chymo-1
AcARQPELAMM	C2(Nethylmaleimide)	2.06	2	673.306	1345.6	-1.33	-1.78965	47.64	eluate-chymo-1
AcARQPELAMm	C2(Nethylmaleimide), M11(Oxidation)	2.05	2	681.304	1361.6	0	0	36.34	eluate-chymo-1
AcARQPELAMM	C2(Nethylmaleimide)	2.04	2	673.307	1345.61	-0.15	-0.201841	47.6	eluate-chymo-2
AcARQPELAMM	C2(Nethylmaleimide)	2.01	2	673.307	1345.61	0.39	0.524787	46	eluate-chymo-1
AcARQPELAMmHcSY	C2(Nethylmaleimide), M11(Oxidation), C13(Nethylmaleimide)	4.09	3	659.609	1976.81	0.48	0.94887	42.87	eluate-chymo-1
AcARQPELAMmHcSY	C2(Nethylmaleimide), M11(Oxidation), C13(Nethylmaleimide)	3.81	3	659.609	1976.81	0.3	0.593044	43.17	eluate-chymo-1
AcARQPELAMmHcSY	C2(Nethylmaleimide), M11(Oxidation), C13(Nethylmaleimide)	3.74	3	659.609	1976.81	0.76	1.50238	42.76	eluate-chymo-2
AcARQPELAmmHcSY	C2(Carbamidomethyl), M10(Oxidation), M11(Oxidation), C13(Nethylmaleimide)	3.62	3	642.265	1924.78	-0.43	-0.827655	24.49	50kD-band-chymo-1
AcARQPELAmmHcSY	C2(Nethylmaleimide), M10(Oxidation), M11(Oxidation), C13(Nethylmaleimide)	3.56	3	664.94	1992.81	-0.13	-0.259065	27.17	50kD-band-chymo-2
AcARQPELAmmHcSY	C2(Nethylmaleimide), M10(Oxidation), M11(Oxidation), C13(Nethylmaleimide)	3.53	3	664.941	1992.81	0.06	0.119568	36.41	eluate-chymo-2
AcARQPELAMmHcSY	C2(Nethylmaleimide), M11(Oxidation), C13(Nethylmaleimide)	3.44	3	659.609	1976.81	0.39	0.770957	43.06	eluate-chymo-2
AcARQPELAmmHcSY	C2(Carbamidomethyl), M10(Oxidation), M11(Oxidation), C13(Nethylmaleimide)	3.43	3	642.265	1924.78	0.23	0.4427	24.74	50kD-band-chymo-1
AcARQPELAMmHcSY	C2(Nethylmaleimide), M11(Oxidation), C13(Nethylmaleimide)	3.22	3	659.609	1976.81	-0.63	-1.24539	43.44	eluate-chymo-1
AcARQPELAmmHcSY	C2(Carbamidomethyl), M10(Oxidation), M11(Oxidation), C13(Nethylmaleimide)	3.06	3	642.266	1924.78	1	1.92478	23.79	50kD-band-chymo-2
AcARQPELAMmHcSY	C2(Nethylmaleimide), M11(Oxidation), C13(Nethylmaleimide)	2.66	2	988.911	1976.81	1.14	2.25357	43.02	eluate-chymo-2
AcARQPELAmmHcSYW	C2(Nethylmaleimide), M10(Oxidation), M11(Oxidation), C13(Nethylmaleimide)	3.88	3	726.967	2178.89	0.21	0.457566	48.5	eluate-chymo-1
AcARQPELAmmHcSYW	C2(Nethylmaleimide), M10(Oxidation), M11(Oxidation), C13(Nethylmaleimide)	3.87	3	726.967	2178.89	0.29	0.631877	48.6	eluate-chymo-2
AcARQPELAmmHcSYW	C2(Nethylmaleimide), M10(Oxidation), M11(Oxidation), C13(Nethylmaleimide)	3.68	3	726.968	2178.89	0.71	1.54701	48.32	eluate-chymo-2
AcARQPELAmmHcSYW	C2(Carbamidomethyl), M10(Oxidation), M11(Oxidation), C13(Carbamidomethyl)	3.41	3	681.616	2042.83	-0.35	-0.714992	27.5	50kD-band-chymo-1
AIRESAEKRL		3.65	3	391.564	1172.68	1.5	1.75901	12.11	50kD-band-chymo-2
AIRESAEKRL		3.45	3	391.563	1172.68	0.57	0.668425	13.88	eluate-chymo-1
AIRESAEKRL		3.32	3	391.564	1172.68	1.43	1.67693	13.22	50kD-band-chymo-1
AIRESAEKRL		3.19	3	391.563	1172.67	0.02	0.0234535	11.82	50kD-band-chymo-2
AIRESAEKRL		3.16	3	391.563	1172.67	0.26	0.304895	12.95	50kD-band-chymo-1
AIRESAEKRL		3.15	3	391.563	1172.68	0.33	0.386983	13.61	eluate-chymo-1
AIRESAEKRL		3.06	3	391.563	1172.68	1.04	1.21958	13.53	50kD-band-chymo-1
AIRESAEKRL		3	3	391.563	1172.68	0.72	0.844326	12.68	50kD-band-chymo-1
AIRESAEKRL		2.93	3	391.564	1172.68	1.35	1.58311	12.38	50kD-band-chymo-2
AIRESAEKRL		2.48	2	586.841	1172.67	-0.05	-0.0586337	13.92	eluate-chymo-1
AIRESAEKRL		2.15	2	586.841	1172.67	-0.36	-0.422163	13.54	eluate-chymo-2
AIRESAEKRL		2.12	2	586.841	1172.67	-0.36	-0.422163	13.65	eluate-chymo-1
AIRESAEKRL		2.08	2	586.841	1172.68	0.48	0.562884	13.27	eluate-chymo-2
AIRESAEKRLTL		3.47	3	462.94	1386.81	0.37	0.513119	19.55	50kD-band-chymo-2
AIRESAEKRLTL		3.44	3	462.94	1386.81	0.04	0.0554723	23.23	eluate-chymo-1
AIRESAEKRLTL		3.13	3	462.94	1386.81	0.1	0.138681	20.63	50kD-band-chymo-1
AIRESAEKRLTL		2.99	3	462.941	1386.81	0.7	0.970765	20.11	50kD-band-chymo-2
ALPPGVVNSY		2.64	2	508.774	1016.54	0.08	0.0813233	32.31	50kD-band-chymo-2
ALPPGVVNSY		2.58	2	508.774	1016.54	0.2	0.203308	39.53	eluate-chymo-2
ALPPGVVNSY		2.53	2	508.774	1016.54	0.26	0.264301	31.8	50kD-band-chymo-1
ALPPGVVNSY		2.53	2	508.774	1016.54	0.08	0.0813233	40.66	eluate-chymo-2
ALPPGVVNSY		2.51	2	508.774	1016.54	0.32	0.325293	40.37	eluate-chymo-2
ALPPGVVNSY		2.5	2	508.774	1016.54	0.2	0.203308	42.85	eluate-chymo-2
ALPPGVVNSY		2.44	2	508.774	1016.54	-0.04	-0.0406616	41.2	eluate-chymo-2
ALPPGVVNSY		2.42	2	508.774	1016.54	0.38	0.386286	40.41	eluate-chymo-1
ALPPGVVNSY		2.4	2	508.774	1016.54	0.26	0.264301	32.06	50kD-band-chymo-1
ALPPGVVNSY		2.38	2	508.774	1016.54	0.02	0.0203308	40.93	eluate-chymo-2
ALPPGVVNSY		2.37	2	508.774	1016.54	0.2	0.203308	31.49	50kD-band-chymo-2
ALPPGVVNSY		2.37	2	508.774	1016.54	0.2	0.203308	40.69	eluate-chymo-1
ALPPGVVNSY		2.37	2	508.774	1016.54	0.14	0.142316	31.75	50kD-band-chymo-2
ALPPGVVNSY		2.36	2	508.774	1016.54	0.2	0.203308	39.86	eluate-chymo-1
ALPPGVVNSY		2.35	2	508.774	1016.54	-0.28	-0.284631	41.52	eluate-chymo-1
ALPPGVVNSY		2.34	2	508.774	1016.54	0.14	0.142316	30.35	50kD-band-chymo-1
ALPPGVVNSY		2.33	2	508.775	1016.54	0.62	0.630256	42.56	eluate-chymo-2
ALPPGVVNSY		2.33	2	508.774	1016.54	0.02	0.0203308	39.82	eluate-chymo-2
ALPPGVVNSY		2.31	2	508.774	1016.54	0.08	0.0813233	30.6	50kD-band-chymo-1
ALPPGVVNSY		2.28	2	508.774	1016.54	0.14	0.142316	32.96	50kD-band-chymo-2
ALPPGVVNSY		2.26	2	508.775	1016.54	0.8	0.813234	42.63	eluate-chymo-1
ALPPGVVNSY		2.26	2	508.774	1016.54	0.26	0.264301	32.58	50kD-band-chymo-1
ALPPGVVNSY		2.26	2	508.774	1016.54	0.14	0.142316	31.22	50kD-band-chymo-2
ALPPGVVNSY		2.25	2	508.774	1016.54	0.08	0.0813233	40.98	eluate-chymo-1
ALPPGVVNSY		2.23	2	508.774	1016.54	-0.28	-0.284631	42.02	eluate-chymo-2
ALPPGVVNSY		2.22	2	508.775	1016.54	0.74	0.752241	42.36	eluate-chymo-1
ALPPGVVNSY		2.22	2	508.774	1016.54	0.08	0.0813233	43.11	eluate-chymo-2
ALPPGVVNSY		2.22	2	508.774	1016.54	-0.04	-0.0406616	41.48	eluate-chymo-2
ALPPGVVNSY		2.22	2	508.774	1016.54	-0.04	-0.0406616	42.08	eluate-chymo-1
ALPPGVVNSY		2.17	2	508.774	1016.54	0.02	0.0203308	30.92	50kD-band-chymo-2
ALPPGVVNSY		2.15	2	508.775	1016.54	0.8	0.813234	42.29	eluate-chymo-2
ALPPGVVNSY		2.14	2	508.774	1016.54	0.38	0.386286	43.22	eluate-chymo-1
ALPPGVVNSY		2.14	2	508.774	1016.54	0.32	0.325293	42.9	eluate-chymo-1
ALPPGVVNSY		2.11	2	508.774	1016.54	0.26	0.264301	39.58	eluate-chymo-1
ALPPGVVNSY		2.06	2	508.774	1016.54	-0.4	-0.406616	41.74	eluate-chymo-2
ALPPGVVNSY		2.05	2	508.775	1016.54	0.56	0.569263	43.39	eluate-chymo-2
ALPPGVVNSY		2.04	2	508.774	1016.54	0.08	0.0813233	41.24	eluate-chymo-1
ALPPGVVNSY		2.02	2	508.774	1016.54	0.38	0.386286	43.66	eluate-chymo-2
APETGRTVKEPEGPPPsPGKGGGGGGGTAPEKPDPAQKPPY	S17(Phospho)	4.53	5	806.793	4029.94	0.93	3.74784	19.33	50kD-band-chymo-2
APETGRTVKEPEGPPPsPGKGGGGGGGTAPEKPDPAQKPPYSY	S17(Phospho)	4.74	5	856.813	4280.04	1.7	7.27606	21.55	50kD-band-chymo-2
APETGRTVKEPEGPPPsPGKGGGGGGGTAPEKPDPAQKPPYSY	S17(Phospho)	4.45	5	856.812	4280.03	0.13	0.556404	22.11	50kD-band-chymo-2
APETGRTVKEPEGPPPsPGKGGGGGGGTAPEKPDPAQKPPYSYVAL	S17(Phospho)	4.28	5	913.453	4563.23	3.42	15.6063	28.17	50kD-band-chymo-2
APETGRTVKEPEGPPPsPGKGGGGGGGTAPEKPDPAQKPPYSYVAL	S17(Phospho)	5.12	4	1141.56	4563.22	0.1	0.456322	28.8	50kD-band-chymo-1
APETGRTVKEPEGPPPsPGKGGGGGGGTAPEKPDPAQKPPYSYVAL	S17(Phospho)	4.33	4	1141.56	4563.22	0.32	1.46023	29.2	50kD-band-chymo-1
APPKYLQSGF		2.92	2	554.295	1107.58	0.05	0.0553792	29.58	50kD-band-chymo-1
APPKYLQSGF		2.46	2	554.295	1107.58	-0.17	-0.188289	38.92	eluate-chymo-1
APPKYLQSGF		2.39	2	554.295	1107.58	0.05	0.0553792	38.64	eluate-chymo-1
APPKYLQSGF		2.37	2	554.295	1107.58	-0.17	-0.188289	29.37	50kD-band-chymo-2
APPKYLQSGF		2.35	2	554.295	1107.58	0.16	0.177213	38.86	eluate-chymo-2
APPKYLQSGF		2.31	2	554.295	1107.58	-0.17	-0.188289	29.11	50kD-band-chymo-2
APPKYLQSGF		2.29	2	554.295	1107.58	0.27	0.299048	38.57	eluate-chymo-2
APPKYLQSGF		2.19	2	554.296	1107.58	0.5	0.553792	38.38	eluate-chymo-1
APPKYLQSGF		2.18	2	554.295	1107.58	-0.06	-0.066455	28.85	50kD-band-chymo-2
APPKYLQSGF		2.15	2	554.295	1107.58	0.05	0.0553792	38.3	eluate-chymo-2
APPKYLQSGFL		3.07	2	610.837	1220.67	0.18	0.21972	36.97	50kD-band-chymo-2
APPKYLQSGFL		2.61	2	610.838	1220.67	0.28	0.341787	36.67	50kD-band-chymo-2
APPKYLQSGFL		2.61	2	610.837	1220.67	-0.12	-0.14648	36.93	50kD-band-chymo-1
APPKYLQSGFL		2.37	2	610.837	1220.67	0.18	0.21972	50.61	eluate-chymo-1
APPKYLQSGFL		2.37	2	610.837	1220.67	-0.12	-0.14648	37.2	50kD-band-chymo-1
APPKYLQSGFL		2.27	2	610.838	1220.67	0.58	0.707988	50.63	eluate-chymo-2
APPKYLQSGFL		2.25	2	610.838	1220.67	0.88	1.07419	50.88	eluate-chymo-1
APPKYLQSGFL		2.13	2	610.838	1220.67	0.98	1.19626	51.15	eluate-chymo-1
AScQmAAAAAAAAAAAAAAGPGSPGAAAVVKGL	C3(Nethylmaleimide), M5(Oxidation)	6.41	3	946.141	2836.41	0.46	1.30475	72.46	eluate-chymo-2
AScQMAAAAAAAAAAAAAAGPGsPGAAAVVKGL	C3(Nethylmaleimide), S23(Phospho)	6.21	3	967.465	2900.38	0.56	1.62421	78.1	eluate-chymo-2
AScQMAAAAAAAAAAAAAAGPGSPGAAAVVKGL	C3(Nethylmaleimide)	5.78	3	940.81	2820.42	0.82	2.31274	77.61	eluate-chymo-2
AScQMAAAAAAAAAAAAAAGPGSPGAAAVVKGL	C3(Nethylmaleimide)	5.77	3	940.81	2820.42	0.69	1.94609	77.07	eluate-chymo-2
AScQMAAAAAAAAAAAAAAGPGSPGAAAVVKGL	C3(Nethylmaleimide)	5.57	3	940.81	2820.42	1.08	3.04605	77.33	eluate-chymo-2
AScQmAAAAAAAAAAAAAAGPGSPGAAAVVKGL	C3(Nethylmaleimide), M5(Oxidation)	5.4	3	946.142	2836.41	0.65	1.84367	71.93	eluate-chymo-2
AScQMAAAAAAAAAAAAAAGPGsPGAAAVVKGL	C3(Nethylmaleimide), S23(Phospho)	5.37	3	967.466	2900.38	1.13	3.27743	78.36	eluate-chymo-2
AScQmAAAAAAAAAAAAAAGPGSPGAAAVVKGL	C3(Nethylmaleimide), M5(Oxidation)	5.2	3	946.142	2836.41	1.04	2.94987	72.2	eluate-chymo-2
AScQmAAAAAAAAAAAAAAGPGSPGAAAVVKGL	C3(Nethylmaleimide), M5(Oxidation)	5.19	3	946.141	2836.41	0.59	1.67348	71.66	eluate-chymo-2
AScQMAAAAAAAAAAAAAAGPGsPGAAAVVKGL	C3(Nethylmaleimide), S23(Phospho)	4.78	3	967.465	2900.38	-0.2	-0.580076	78.64	eluate-chymo-2
AScQMAAAAAAAAAAAAAAGPGsPGAAAVVKGL	C3(Nethylmaleimide), S23(Phospho)	4.28	3	967.465	2900.38	0.31	0.899118	77.83	eluate-chymo-2
AScQMAAAAAAAAAAAAAAGPGSPGAAAVVKGL	C3(Nethylmaleimide)	3.81	3	940.809	2820.41	-0.41	-1.15637	76.8	eluate-chymo-2
AScQmAAAAAAAAAAAAAAGPGSPGAAAVVKGL	C3(Nethylmaleimide), M5(Oxidation)	3.46	3	946.142	2836.41	0.91	2.58113	77.7	eluate-chymo-2
AScQMAAAAAAAAAAAAAAGPGSPGAAAVVKGL	C3(Nethylmaleimide)	3.42	3	940.81	2820.42	0.63	1.77686	77.88	eluate-chymo-2
AScQMAAAAAAAAAAAAAAGPGsPGAAAVVKGL	C3(Nethylmaleimide), S23(Phospho)	3.39	3	967.465	2900.38	0.56	1.62421	77.56	eluate-chymo-2
AScQMAAAAAAAAAAAAAAGPGSPGAAAVVKGL	C3(Nethylmaleimide)	2.09	2	1410.71	2820.42	1.5	4.23063	77.34	eluate-chymo-2
ASyPEPEDAAGAL	Y3(Phospho)	3.38	2	685.775	1370.54	-6.62	-9.07299	39.41	50kD-band-chymo-1
ASYPEPEDAAGAL		3.29	2	645.796	1290.59	0.18	0.232305	43.45	eluate-chymo-2
ASYPEPEDAAGAL		3.27	2	645.796	1290.59	0.08	0.103247	43.75	eluate-chymo-1
ASYPEPEDAAGAL		3.12	2	645.796	1290.59	0.27	0.348458	42.9	eluate-chymo-2
ASYPEPEDAAGAL		3.08	2	645.797	1290.59	0.84	1.08409	43.18	eluate-chymo-2
ASyPEPEDAAGAL	Y3(Phospho)	2.94	2	685.775	1370.54	-6.35	-8.70295	53.03	eluate-chymo-1
ASyPEPEDAAGAL	Y3(Phospho)	2.91	2	685.775	1370.54	-6.89	-9.44303	38.8	50kD-band-chymo-1
ASYPEPEDAAGAL		2.88	2	645.796	1290.58	-0.01	-0.0129058	43.49	eluate-chymo-1
ASyPEPEDAAGAL	Y3(Phospho)	2.86	2	685.775	1370.54	-6.8	-9.31969	39.11	50kD-band-chymo-1
AsYPEPEDAAGAL	S2(Phospho)	2.83	2	685.775	1370.54	-6.62	-9.07299	39.26	50kD-band-chymo-2	-72.6148	96.5009
AsYPEPEDAAGAL	S2(Phospho)	2.78	2	685.775	1370.54	-6.35	-8.70295	38.39	50kD-band-chymo-2
ASyPEPEDAAGAL	Y3(Phospho)	2.76	2	685.774	1370.54	-7.69	-10.5395	52.48	eluate-chymo-1
ASYPEPEDAAGAL		2.76	2	645.796	1290.59	0.56	0.722728	43.71	eluate-chymo-2
ASYPEPEDAAGAL		2.75	2	645.796	1290.59	0.37	0.477517	43.22	eluate-chymo-1
ASYPEPEDAAGAL		2.74	2	645.798	1290.59	2.26	2.91673	32.6	50kD-band-chymo-1
ASyPEPEDAAGAL	Y3(Phospho)	2.69	2	685.774	1370.54	-7.51	-10.2928	52.11	eluate-chymo-2
ASYPEPEDAAGAL		2.65	2	645.799	1290.59	4.15	5.35595	32.19	50kD-band-chymo-2
ASyPEPEDAAGAL	Y3(Phospho)	2.62	2	685.775	1370.54	-6.89	-9.44303	52.41	eluate-chymo-2
ASyPEPEDAAGAL	Y3(Phospho)	2.54	2	685.776	1370.55	-4.21	-5.77	38.52	50kD-band-chymo-1
ASyPEPEDAAGAL	Y3(Phospho)	2.53	2	685.775	1370.54	-6.53	-8.94964	51.83	eluate-chymo-2
ASyPEPEDAAGAL	Y3(Phospho)	2.48	2	685.775	1370.54	-5.82	-7.97656	52.69	eluate-chymo-2
AsYPEPEDAAGAL	S2(Phospho)	2.39	2	685.775	1370.54	-6.8	-9.31969	38.97	50kD-band-chymo-2
ASyPEPEDAAGAL	Y3(Phospho)	2.37	2	685.775	1370.54	-6.26	-8.5796	39.7	50kD-band-chymo-1
AsYPEPEDAAGAL	S2(Phospho)	2.26	2	685.774	1370.54	-6.97	-9.55268	52.75	eluate-chymo-1
ASyPEPEDAAGAL	Y3(Phospho)	2.23	2	685.775	1370.54	-6.71	-9.19634	38.68	50kD-band-chymo-2
AsYPEPEDAAGAL	S2(Phospho)	2.22	2	685.775	1370.54	-6.53	-8.94964	52.16	eluate-chymo-1
ASYPEPEDAAGAL		2.14	2	645.797	1290.59	0.84	1.08409	44.05	eluate-chymo-1
ASYPEPEDAAGALL		3.56	2	702.338	1403.67	0.02	0.0280734	56.07	eluate-chymo-2
ASYPEPEDAAGALL		3.03	2	702.338	1403.67	0.28	0.393027	56.34	eluate-chymo-2
ASYPEPEDAAGALL		2.66	2	702.338	1403.67	0.45	0.631651	55.8	eluate-chymo-2
ASyPEPEDAAGALL	Y3(Phospho)	2.61	2	742.317	1483.63	-6.25	-9.27266	47.84	50kD-band-chymo-1
ASYPEPEDAAGALL		2.57	2	702.338	1403.67	0.28	0.393027	40.83	50kD-band-chymo-2
ASyPEPEDAAGALL	Y3(Phospho)	2.56	2	742.318	1483.63	-4.94	-7.32912	48.73	50kD-band-chymo-2
ASyPEPEDAAGALL	Y3(Phospho)	2.46	2	742.318	1483.63	-4.85	-7.1956	48.65	50kD-band-chymo-1
ASyPEPEDAAGALL	Y3(Phospho)	2.39	2	742.317	1483.63	-6.25	-9.27266	65.92	eluate-chymo-2
ASYPEPEDAAGALL		2.37	2	702.339	1403.67	0.62	0.870275	55.92	eluate-chymo-1
ASYPEPEDAAGALL		2.36	2	702.338	1403.67	0.36	0.505321	56.48	eluate-chymo-1
AsYPEPEDAAGALL	S2(Phospho)	2.27	2	742.317	1483.63	-5.84	-8.66438	65.99	eluate-chymo-1	-309.385	338.885
ASyPEPEDAAGALL	Y3(Phospho)	2.18	2	742.317	1483.63	-6.09	-9.03528	48.14	50kD-band-chymo-2
ASyPEPEDAAGALL	Y3(Phospho)	2.18	2	742.317	1483.63	-6.34	-9.40619	66.53	eluate-chymo-1
ASYPEPEDAAGALL		2.14	2	702.338	1403.67	0.36	0.505321	56.19	eluate-chymo-1
ASyPEPEDAAGALL	Y3(Phospho)	2.11	2	742.317	1483.63	-5.43	-8.0561	65.39	eluate-chymo-2
DHDSKTGALHSRL		3.66	3	479.58	1436.72	0.51	0.73273	13.29	50kD-band-chymo-1
DHDSKTGALHSRL		3.29	3	479.58	1436.72	0.45	0.646526	12.19	50kD-band-chymo-2
DHDSKTGALHSRL		3.5	2	718.866	1436.73	0.71	1.02007	13.41	50kD-band-chymo-1
DHDSKTGALHSRL		3.3	2	718.866	1436.72	0.2	0.287345	12.35	50kD-band-chymo-2
DHDSKTGALHSRL		2.95	2	718.866	1436.73	0.8	1.14938	13.13	50kD-band-chymo-1
DHDSKTGALHSRL		2.79	2	718.865	1436.72	-0.99	-1.42236	12.05	50kD-band-chymo-2
DHDSKTGALHSRLDQGQF		3.95	3	671.324	2011.96	0.35	0.704186	20.57	50kD-band-chymo-2
DHDSKTGALHSRLDQGQF		3.7	3	671.323	2011.96	-1.1	-2.21315	21.61	50kD-band-chymo-1
DHDSKTGALHSRLDQGQF		3.58	3	671.323	2011.96	-1.1	-2.21315	22.18	50kD-band-chymo-1
DHDSKTGALHSRLDQGQF		3.45	3	671.324	2011.96	0.17	0.342033	21.92	50kD-band-chymo-1
DHDSKTGALHSRLDQGQF		3.4	3	671.324	2011.96	-0.28	-0.563348	26.43	eluate-chymo-2
DHDSKTGALHSRLDQGQF		3.33	3	671.324	2011.96	-0.74	-1.48885	26.37	eluate-chymo-1
DHDSKTGALHSRLDQGQF		3.23	3	671.324	2011.96	-0.37	-0.744424	21.44	50kD-band-chymo-2
DHDSKTGALHSRLDQGQF		2.93	3	671.325	2011.96	0.45	0.905382	20.82	50kD-band-chymo-2
DHDSKTGALHSRLDQGQF		4.54	2	1006.48	2011.95	-1.73	-3.48068	22.22	50kD-band-chymo-1
DHDSKTGALHSRLDQGQF		4.35	2	1006.48	2011.96	-0.09	-0.181076	20.68	50kD-band-chymo-2
DHDSKTGALHSRLDQGQF		4.03	2	1006.48	2011.96	1.24	2.49483	21.66	50kD-band-chymo-1
DHDSKTGALHSRLDQGQF		3.98	2	1006.48	2011.96	0.09	0.181076	20.95	50kD-band-chymo-2
DHDSKTGALHSRLDQGQF		3.85	2	1006.48	2011.96	0.09	0.181076	21.92	50kD-band-chymo-1
DHDSKTGALHSRLDQGQF		3.7	2	1006.48	2011.96	0.03	0.0603587	26.55	eluate-chymo-1
DHDSKTGALHSRLDQGQF		3.42	2	1006.48	2011.96	0.15	0.301794	21.27	50kD-band-chymo-2
DHDSKTGALHSRLDQGQF		3.38	2	1006.48	2011.96	0.7	1.40837	26.29	eluate-chymo-2
DHDSkTGALHSRLDQGQF	K5(Acetyl)	3.17	2	1027.49	2053.97	1.01	2.07451	22.9	50kD-band-chymo-1
DHDSKTGALHSRLDQGQF		2.85	2	1006.48	2011.96	-0.15	-0.301794	26.56	eluate-chymo-2
DHDSKTGALHSRLDQGQF		2.8	2	1006.48	2011.96	0.82	1.64981	26.28	eluate-chymo-1
DHDSKTGALHSRLDQGQF		2.37	2	1006.48	2011.96	0.09	0.181076	26.83	eluate-chymo-1
DPAcEDMFEKGNY	C4(Nethylmaleimide)	4.34	2	822.322	1643.64	0.96	1.57789	37.71	50kD-band-chymo-2
DPAcEDMFEKGNY	C4(Nethylmaleimide)	4.33	2	822.321	1643.64	0.22	0.3616	37.86	50kD-band-chymo-1
DPAcEDMFEKGNY	C4(Nethylmaleimide)	4.13	2	822.323	1643.64	1.48	2.43258	51.92	eluate-chymo-2
DPAcEDMFEKGNY	C4(Nethylmaleimide)	3.98	2	822.322	1643.64	0.66	1.0848	52.29	eluate-chymo-1
DPAcEDMFEKGNY	C4(Carbamidomethyl)	3.97	2	788.31	1575.61	1.91	3.00942	31.03	50kD-band-chymo-1
DPAcEDMFEKGNY	C4(Nethylmaleimide)	3.49	2	822.321	1643.64	0.22	0.3616	52.22	eluate-chymo-2
DPAcEDMFEKGNY	C4(Carbamidomethyl)	3.35	2	788.308	1575.61	0.05	0.0787805	30.72	50kD-band-chymo-2
DPAcEDMFEKGNY	C4(Nethylmaleimide)	3.26	2	822.322	1643.64	0.89	1.46284	52.05	eluate-chymo-1
DPAcEDMFEKGNY	C4(Nethylmaleimide)	2.01	2	822.323	1643.64	1.55	2.54764	51.65	eluate-chymo-2
EPEGPPPsPGK	S8(Phospho)	2.66	2	586.255	1171.5	-0.37	-0.433456	13.52	eluate-trypsin-2
EPEGPPPsPGK	S8(Phospho)	2.46	2	586.282	1171.56	0.190794	0.223526	12.13	50kD-band-trypsin-2
EPEGPPPsPGK	S8(Phospho)	2.45	2	586.28	1171.55	0.155	0.181591	13	50kD-band-trypsin-1
EPEGPPPsPGK	S8(Phospho)	2.44	2	586.282	1171.56	-0.0192063	-0.0225013	12.66	50kD-band-trypsin-2
EPEGPPPSPGK		2.43	2	546.273	1091.54	1.3	1.419	13.15	eluate-trypsin-2
EPEGPPPsPGK	S8(Phospho)	2.37	2	586.256	1171.5	1.41	1.65182	13.25	eluate-trypsin-2
EPEGPPPsPGK	S8(Phospho)	2.36	2	586.282	1171.56	-0.329206	-0.385684	12.91	50kD-band-trypsin-2
EPEGPPPsPGK	S8(Phospho)	2.36	2	586.28	1171.55	-0.055	-0.0644354	13.52	50kD-band-trypsin-1
EPEGPPPsPGK	S8(Phospho)	2.33	2	586.28	1171.55	0.255	0.298746	13.26	50kD-band-trypsin-1
EPEGPPPsPGK	S8(Phospho)	2.32	2	586.282	1171.56	-0.439206	-0.514555	15.07	50kD-band-trypsin-2
EPEGPPPSPGK		2.3	2	546.272	1091.54	-0.71	-0.774991	12.13	eluate-trypsin-2
EPEGPPPsPGK	S8(Phospho)	2.29	2	586.28	1171.55	-0.265	-0.310461	12.47	50kD-band-trypsin-1
EPEGPPPsPGK	S8(Phospho)	2.27	2	586.256	1171.51	1.82	2.13214	12.49	eluate-trypsin-1
EPEGPPPsPGK	S8(Phospho)	2.24	2	586.282	1171.56	-0.119206	-0.139657	13.45	50kD-band-trypsin-2
EPEGPPPsPGK	S8(Phospho)	2.24	2	586.255	1171.5	-1.1	-1.28865	12.17	eluate-trypsin-2
EPEGPPPsPGK	S8(Phospho)	2.23	2	586.28	1171.55	0.255	0.298746	14.56	50kD-band-trypsin-1
EPEGPPPSPGK		2.23	2	546.272	1091.54	-0.82	-0.895059	12.15	eluate-trypsin-1
EPEGPPPsPGK	S8(Phospho)	2.21	2	586.28	1171.55	0.255	0.298746	17.7	50kD-band-trypsin-1
EPEGPPPsPGK	S8(Phospho)	2.2	2	586.282	1171.56	-0.329206	-0.385684	16.96	50kD-band-trypsin-2
EPEGPPPsPGK	S8(Phospho)	2.2	2	586.255	1171.5	-0.99	-1.15979	12.2	eluate-trypsin-1
EPEGPPPsPGK	S8(Phospho)	2.19	2	586.28	1171.55	0.155	0.181591	16.15	50kD-band-trypsin-1
EPEGPPPsPGK	S8(Phospho)	2.18	2	586.282	1171.56	0.0807937	0.0946544	13.71	50kD-band-trypsin-2
EPEGPPPSPGK		2.18	2	546.297	1091.59	-0.209206	-0.228367	12.25	50kD-band-trypsin-2
EPEGPPPSPGK		2.14	2	546.273	1091.54	1.86	2.03026	12.45	eluate-trypsin-1
EPEGPPPSPGK		2.14	2	546.273	1091.54	0.97	1.05879	11.85	eluate-trypsin-1
EPEGPPPsPGK	S8(Phospho)	2.13	2	586.256	1171.5	1.51	1.76897	12.48	eluate-trypsin-2
EPEGPPPsPGK	S8(Phospho)	2.11	2	586.282	1171.56	-0.119206	-0.139657	14.26	50kD-band-trypsin-2
EPEGPPPsPGK	S8(Phospho)	2.11	2	586.282	1171.56	-0.539206	-0.631711	12.4	50kD-band-trypsin-2
EPEGPPPsPGK	S8(Phospho)	2.11	2	586.255	1171.5	-0.99	-1.15979	12.98	eluate-trypsin-2
EPEGPPPsPGK	S8(Phospho)	2.08	2	586.282	1171.56	-0.329206	-0.385684	18.42	50kD-band-trypsin-2
EPEGPPPsPGK	S8(Phospho)	2.08	2	586.28	1171.55	0.045	0.0527199	15.09	50kD-band-trypsin-1
EPEGPPPSPGK		2.08	2	546.297	1091.59	0.240794	0.262847	11.98	50kD-band-trypsin-2
EPEGPPPsPGK	S8(Phospho)	2.07	2	586.282	1171.56	-0.329206	-0.385684	13.99	50kD-band-trypsin-2
EPEGPPPsPGK	S8(Phospho)	2.06	2	586.28	1171.55	0.565	0.661927	14.04	50kD-band-trypsin-1
EPEGPPPSPGK		2.05	2	546.272	1091.54	-0.26	-0.2838	13.16	eluate-trypsin-1
EPEGPPPsPGK	S8(Phospho)	2.03	2	586.282	1171.56	-0.329206	-0.385684	16.15	50kD-band-trypsin-2
EPEGPPPsPGK	S8(Phospho)	2.03	2	586.281	1171.56	-1.26921	-1.48695	15.9	50kD-band-trypsin-2
EPEGPPPsPGK	S8(Phospho)	2.02	2	586.28	1171.55	0.255	0.298746	12.73	50kD-band-trypsin-1
EPEGPPPsPGK	S8(Phospho)	2.01	2	586.282	1171.56	-0.329206	-0.385684	15.35	50kD-band-trypsin-2
EPEGPPPsPGK	S8(Phospho)	2.01	2	586.282	1171.56	-0.639206	-0.748866	15.61	50kD-band-trypsin-2
EPEGPPPsPGK	S8(Phospho)	2.01	2	586.255	1171.5	-0.26	-0.304591	13.57	eluate-trypsin-1
FGAGGAAGGcGVAGAGADGY	C10(Nethylmaleimide)	4.19	2	855.863	1710.72	0.24	0.410572	35.02	50kD-band-chymo-1
FGAGGAAGGcGVAGAGADGY	C10(Nethylmaleimide)	3.33	2	855.862	1710.72	-0.4	-0.684287	34.67	50kD-band-chymo-2
FGAGGAAGGcGVAGAGADGY	C10(Nethylmaleimide)	2.97	2	855.863	1710.72	0.74	1.26593	34.79	50kD-band-chymo-1
FGAGGAAGGcGVAGAGADGY	C10(Nethylmaleimide)	2.38	2	855.863	1710.72	0.46	0.786931	34.38	50kD-band-chymo-2
FGAGGAAGGcGVAGAGADGYGY	C10(Nethylmaleimide)	2.42	2	965.906	1930.8	0.81	1.56395	51.89	eluate-chymo-2
FPFYEK		2.35	2	415.725	830.442	-0.875	-0.726637	28.81	50kD-band-trypsin-1
FPFYEK		2.12	2	415.727	830.446	-0.489206	-0.40626	28.55	50kD-band-trypsin-2
GAGGAAGGcGVAGAGADGY	C9(Nethylmaleimide)	5.73	2	782.328	1563.65	0.15	0.234547	38.56	eluate-chymo-1
GAGGAAGGcGVAGAGADGY	C9(Nethylmaleimide)	5.64	2	782.329	1563.65	0.77	1.20401	39.25	eluate-chymo-2
GAGGAAGGcGVAGAGADGY	C9(Nethylmaleimide)	5.49	2	782.329	1563.65	0.77	1.20401	29.18	50kD-band-chymo-2
GAGGAAGGcGVAGAGADGY	C9(Nethylmaleimide)	5.42	2	782.328	1563.65	-0.01	-0.0156365	38.84	eluate-chymo-1
GAGGAAGGcGVAGAGADGY	C9(Nethylmaleimide)	5.27	2	782.329	1563.65	0.31	0.484731	39.4	eluate-chymo-1
GAGGAAGGcGVAGAGADGY	C9(Nethylmaleimide)	5.26	2	782.329	1563.65	1.24	1.93893	29.91	50kD-band-chymo-1
GAGGAAGGcGVAGAGADGY	C9(Nethylmaleimide)	5.21	2	782.329	1563.65	0.31	0.484731	39.54	eluate-chymo-2
GAGGAAGGcGVAGAGADGY	C9(Nethylmaleimide)	5.14	2	782.328	1563.65	0.15	0.234547	39.11	eluate-chymo-1
GAGGAAGGcGVAGAGADGY	C9(Nethylmaleimide)	5.03	2	782.329	1563.65	0.7	1.09456	30.22	50kD-band-chymo-1
GAGGAAGGcGVAGAGADGY	C9(Carbamidomethyl)	5.01	2	748.315	1495.62	-0.19	-0.284168	23.35	50kD-band-chymo-1
GAGGAAGGcGVAGAGADGY	C9(Nethylmaleimide)	4.87	2	782.329	1563.65	0.38	0.594187	28.91	50kD-band-chymo-2
GAGGAAGGcGVAGAGADGY	C9(Nethylmaleimide)	4.81	2	782.329	1563.65	0.62	0.969463	38.99	eluate-chymo-2
GAGGAAGGcGVAGAGADGY	C9(Nethylmaleimide)	4.81	2	782.329	1563.65	0.54	0.844371	38.12	eluate-chymo-2
GAGGAAGGcGVAGAGADGY	C9(Carbamidomethyl)	4.79	2	748.316	1495.62	0.46	0.687987	25.02	50kD-band-chymo-1
GAGGAAGGcGVAGAGADGY	C9(Carbamidomethyl)	4.77	2	748.315	1495.62	0.05	0.0747812	22.66	50kD-band-chymo-2
GAGGAAGGcGVAGAGADGY	C9(Carbamidomethyl)	4.77	2	748.315	1495.62	-0.11	-0.164519	21.85	50kD-band-chymo-2
GAGGAAGGcGVAGAGADGY	C9(Nethylmaleimide)	4.76	2	782.329	1563.65	0.7	1.09456	29.48	50kD-band-chymo-2
GAGGAAGGcGVAGAGADGY	C9(Nethylmaleimide)	4.76	2	782.329	1563.65	0.54	0.844371	38.71	eluate-chymo-2
GAGGAAGGcGVAGAGADGY	C9(Carbamidomethyl)	4.75	2	748.315	1495.62	-0.68	-1.01702	23.62	50kD-band-chymo-1
GAGGAAGGcGVAGAGADGY	C9(Carbamidomethyl)	4.72	2	748.315	1495.62	-0.03	-0.0448687	22.8	50kD-band-chymo-1
GAGGAAGGcGVAGAGADGY	C9(Nethylmaleimide)	4.69	2	782.329	1563.65	0.77	1.20401	29.65	50kD-band-chymo-1
GAGGAAGGcGVAGAGADGY	C9(Carbamidomethyl)	4.61	2	748.315	1495.62	0.22	0.329037	26.42	50kD-band-chymo-1
GAGGAAGGcGVAGAGADGY	C9(Nethylmaleimide)	4.51	2	782.329	1563.65	0.77	1.20401	38.42	eluate-chymo-2
GAGGAAGGcGVAGAGADGY	C9(Nethylmaleimide)	4.47	2	782.328	1563.65	-0.16	-0.250184	40.94	eluate-chymo-2
GAGGAAGGcGVAGAGADGY	C9(Nethylmaleimide)	4.45	2	782.329	1563.65	0.7	1.09456	40.09	eluate-chymo-2
GAGGAAGGcGVAGAGADGY	C9(Carbamidomethyl)	4.45	2	748.315	1495.62	-0.68	-1.01702	24.74	50kD-band-chymo-1
GAGGAAGGcGVAGAGADGY	C9(Nethylmaleimide)	4.44	2	782.328	1563.65	-0.01	-0.0156365	38.26	eluate-chymo-1
GAGGAAGGcGVAGAGADGY	C9(Nethylmaleimide)	4.4	2	782.329	1563.65	0.7	1.09456	39.82	eluate-chymo-2
GAGGAAGGcGVAGAGADGY	C9(Nethylmaleimide)	4.33	2	782.329	1563.65	0.31	0.484731	39.69	eluate-chymo-1
GAGGAAGGcGVAGAGADGY	C9(Nethylmaleimide)	4.32	2	782.328	1563.65	-0.16	-0.250184	70.44	50kD-band-chymo-1
GAGGAAGGcGVAGAGADGY	C9(Nethylmaleimide)	4.31	2	782.328	1563.65	-0.24	-0.375276	31.51	50kD-band-chymo-1
GAGGAAGGcGVAGAGADGY	C9(Nethylmaleimide)	4.3	2	782.328	1563.65	-0.24	-0.375276	40.81	eluate-chymo-1
GAGGAAGGcGVAGAGADGY	C9(Nethylmaleimide)	4.25	2	782.328	1563.65	-0.01	-0.0156365	40.38	eluate-chymo-2
GAGGAAGGcGVAGAGADGY	C9(Carbamidomethyl)	4.25	2	748.315	1495.62	0.14	0.209387	27.33	50kD-band-chymo-1
GAGGAAGGcGVAGAGADGY	C9(Nethylmaleimide)	4.24	2	782.329	1563.65	0.54	0.844371	39.96	eluate-chymo-1
GAGGAAGGcGVAGAGADGY	C9(Nethylmaleimide)	4.24	2	782.328	1563.65	-0.08	-0.125092	40.67	eluate-chymo-2
GAGGAAGGcGVAGAGADGY	C9(Nethylmaleimide)	4.23	2	782.328	1563.65	-0.01	-0.0156365	31.56	50kD-band-chymo-2
GAGGAAGGcGVAGAGADGY	C9(Nethylmaleimide)	4.2	2	782.328	1563.65	0.23	0.359639	29.8	50kD-band-chymo-2
GAGGAAGGcGVAGAGADGY	C9(Nethylmaleimide)	4.18	2	782.329	1563.65	0.54	0.844371	30.39	50kD-band-chymo-2
GAGGAAGGcGVAGAGADGY	C9(Nethylmaleimide)	4.13	2	782.329	1563.65	0.38	0.594187	31.29	50kD-band-chymo-2
GAGGAAGGcGVAGAGADGY	C9(Nethylmaleimide)	4.13	2	782.328	1563.65	0.23	0.359639	31.81	50kD-band-chymo-1
GAGGAAGGcGVAGAGADGY	C9(Nethylmaleimide)	4.1	2	782.329	1563.65	0.46	0.719279	40.26	eluate-chymo-1
GAGGAAGGCGVAGAGADGY		3.92	2	719.804	1438.6	-0.3	-0.43158	26.12	50kD-band-chymo-2
GAGGAAGGcGVAGAGADGY	C9(Carbamidomethyl)	3.89	2	748.315	1495.62	0.05	0.0747812	26.7	50kD-band-chymo-1
GAGGAAGGcGVAGAGADGY	C9(Carbamidomethyl)	3.89	2	748.315	1495.62	0.05	0.0747812	23.66	50kD-band-chymo-2
GAGGAAGGcGVAGAGADGY	C9(Nethylmaleimide)	3.88	2	782.328	1563.65	0.07	0.109455	32.08	50kD-band-chymo-1
GAGGAAGGcGVAGAGADGY	C9(Nethylmaleimide)	3.86	2	782.328	1563.65	0.15	0.234547	40.52	eluate-chymo-1
GAGGAAGGcGVAGAGADGY	C9(Carbamidomethyl)	3.85	2	748.316	1495.62	0.71	1.06189	28.2	50kD-band-chymo-1
GAGGAAGGcGVAGAGADGY	C9(Carbamidomethyl)	3.84	2	748.315	1495.62	-0.19	-0.284168	22.37	50kD-band-chymo-2
GAGGAAGGcGVAGAGADGY	C9(Nethylmaleimide)	3.81	2	782.329	1563.65	0.31	0.484731	29.06	50kD-band-chymo-1
GAGGAAGGcGVAGAGADGY	C9(Nethylmaleimide)	3.75	2	782.329	1563.65	1.48	2.3142	70.8	50kD-band-chymo-1
GAGGAAGGcGVAGAGADGY	C9(Nethylmaleimide)	3.75	2	782.329	1563.65	0.46	0.719279	30.7	50kD-band-chymo-2
GAGGAAGGcGVAGAGADGY	C9(Nethylmaleimide)	3.75	2	782.328	1563.65	-0.16	-0.250184	33.56	50kD-band-chymo-1
GAGGAAGGcGVAGAGADGY	C9(Carbamidomethyl)	3.67	2	748.316	1495.62	1.12	1.6751	25.57	50kD-band-chymo-1
GAGGAAGGcGVAGAGADGY	C9(Nethylmaleimide)	3.64	2	782.328	1563.65	-0.08	-0.125092	30.99	50kD-band-chymo-2
GAGGAAGGcGVAGAGADGY	C9(Carbamidomethyl)	3.64	2	748.315	1495.62	-0.03	-0.0448687	25.29	50kD-band-chymo-1
GAGGAAGGcGVAGAGADGY	C9(Carbamidomethyl)	3.61	2	748.315	1495.62	-0.35	-0.523468	22.26	50kD-band-chymo-1
GAGGAAGGcGVAGAGADGY	C9(Carbamidomethyl)	3.57	2	748.315	1495.62	-0.27	-0.403818	24.48	50kD-band-chymo-1
GAGGAAGGcGVAGAGADGY	C9(Nethylmaleimide)	3.54	2	782.329	1563.65	0.54	0.844371	31.88	50kD-band-chymo-2
GAGGAAGGcGVAGAGADGY	C9(Nethylmaleimide)	3.52	2	782.329	1563.65	1.4	2.18911	38.51	50kD-band-chymo-2
GAGGAAGGcGVAGAGADGY	C9(Nethylmaleimide)	3.51	2	782.33	1563.65	1.94	3.03349	71.63	50kD-band-chymo-1
GAGGAAGGcGVAGAGADGY	C9(Carbamidomethyl)	3.47	2	748.315	1495.62	0.3	0.448687	27	50kD-band-chymo-1
GAGGAAGGcGVAGAGADGY	C9(Nethylmaleimide)	3.46	2	782.328	1563.65	-0.08	-0.125092	28.49	50kD-band-chymo-2
GAGGAAGGcGVAGAGADGY	C9(Nethylmaleimide)	3.44	2	782.329	1563.65	0.46	0.719279	71.15	50kD-band-chymo-1
GAGGAAGGcGVAGAGADGY	C9(Nethylmaleimide)	3.41	2	782.332	1563.66	4.83	7.55246	35.64	50kD-band-chymo-2
GAGGAAGGcGVAGAGADGY	C9(Nethylmaleimide)	3.41	2	782.328	1563.65	-0.55	-0.860007	43.55	50kD-band-chymo-2
GAGGAAGGcGVAGAGADGY	C9(Carbamidomethyl)	3.38	2	748.315	1495.62	-0.84	-1.25632	25.84	50kD-band-chymo-1
GAGGAAGGcGVAGAGADGY	C9(Nethylmaleimide)	3.35	2	782.329	1563.65	1.01	1.57929	30.12	50kD-band-chymo-2
GAGGAAGGcGVAGAGADGY	C9(Nethylmaleimide)	3.33	2	782.328	1563.65	0.07	0.109455	29.33	50kD-band-chymo-1
GAGGAAGGcGVAGAGADGY	C9(Nethylmaleimide)	3.32	2	782.328	1563.65	0.15	0.234547	70.85	50kD-band-chymo-2
GAGGAAGGcGVAGAGADGY	C9(Carbamidomethyl)	3.31	2	748.314	1495.62	-1.17	-1.74988	26.09	50kD-band-chymo-1
GAGGAAGGcGVAGAGADGY	C9(Nethylmaleimide)	3.27	2	782.329	1563.65	1.4	2.18911	73.36	50kD-band-chymo-1
GAGGAAGGcGVAGAGADGY	C9(Carbamidomethyl)	3.25	2	748.315	1495.62	-0.11	-0.164519	23.06	50kD-band-chymo-1
GAGGAAGGcGVAGAGADGY	C9(Nethylmaleimide)	3.23	2	782.328	1563.65	-0.48	-0.750551	42.33	eluate-chymo-2
GAGGAAGGcGVAGAGADGY	C9(Nethylmaleimide)	3.23	2	782.328	1563.65	-0.55	-0.860007	43.3	eluate-chymo-2
GAGGAAGGcGVAGAGADGY	C9(Nethylmaleimide)	3.22	2	782.328	1563.65	-0.01	-0.0156365	72.16	50kD-band-chymo-1
GAGGAAGGcGVAGAGADGY	C9(Carbamidomethyl)	3.2	2	748.318	1495.63	4.05	6.0573	27.44	50kD-band-chymo-2
GAGGAAGGcGVAGAGADGY	C9(Nethylmaleimide)	3.08	2	782.33	1563.65	1.55	2.42366	71.49	50kD-band-chymo-2
GAGGAAGGcGVAGAGADGY	C9(Nethylmaleimide)	3.06	2	782.328	1563.65	0.15	0.234547	41.36	50kD-band-chymo-2
GAGGAAGGcGVAGAGADGY	C9(Nethylmaleimide)	3.04	2	782.329	1563.65	1.16	1.81384	71.76	50kD-band-chymo-2
GAGGAAGGcGVAGAGADGY	C9(Carbamidomethyl)	3.04	2	748.315	1495.62	-0.11	-0.164519	22.11	50kD-band-chymo-2
GAGGAAGGcGVAGAGADGY	C9(Nethylmaleimide)	3.02	2	782.329	1563.65	1.09	1.70438	36.04	50kD-band-chymo-1
GAGGAAGGcGVAGAGADGY	C9(Nethylmaleimide)	3.01	2	782.328	1563.65	-0.71	-1.11019	72.69	50kD-band-chymo-2
GAGGAAGGcGVAGAGADGY	C9(Nethylmaleimide)	3	2	782.329	1563.65	1.24	1.93893	37.84	eluate-chymo-2
GAGGAAGGcGVAGAGADGY	C9(Nethylmaleimide)	2.95	2	782.33	1563.65	2.1	3.28367	69.93	50kD-band-chymo-1
GAGGAAGGcGVAGAGADGY	C9(Carbamidomethyl)	2.9	2	748.317	1495.63	1.85	2.76691	29.36	50kD-band-chymo-1
GAGGAAGGcGVAGAGADGY	C9(Nethylmaleimide)	2.89	2	782.329	1563.65	0.38	0.594187	71.22	50kD-band-chymo-2
GAGGAAGGcGVAGAGADGY	C9(Nethylmaleimide)	2.86	2	782.328	1563.65	-0.16	-0.250184	41.54	50kD-band-chymo-1
GAGGAAGGcGVAGAGADGY	C9(Nethylmaleimide)	2.85	2	782.328	1563.65	0.15	0.234547	72.43	50kD-band-chymo-1
GAGGAAGGcGVAGAGADGY	C9(Nethylmaleimide)	2.84	2	782.334	1563.66	7.25	11.3365	69.6	50kD-band-chymo-1
GAGGAAGGcGVAGAGADGY	C9(Nethylmaleimide)	2.82	2	782.328	1563.65	0.23	0.359639	30.88	50kD-band-chymo-1
GAGGAAGGcGVAGAGADGY	C9(Nethylmaleimide)	2.78	2	782.329	1563.65	0.54	0.844371	43.47	50kD-band-chymo-1
GAGGAAGGcGVAGAGADGY	C9(Carbamidomethyl)	2.78	2	748.316	1495.62	0.79	1.18154	27.92	50kD-band-chymo-1
GAGGAAGGcGVAGAGADGY	C9(Nethylmaleimide)	2.76	2	782.328	1563.65	-0.32	-0.500368	34.19	50kD-band-chymo-2
GAGGAAGGcGVAGAGADGY	C9(Nethylmaleimide)	2.75	2	782.329	1563.65	0.46	0.719279	38.65	50kD-band-chymo-1
GAGGAAGGcGVAGAGADGY	C9(Carbamidomethyl)	2.72	2	748.317	1495.63	1.93	2.88656	30	50kD-band-chymo-1
GAGGAAGGcGVAGAGADGY	C9(Nethylmaleimide)	2.68	2	782.328	1563.65	-0.94	-1.46983	73.48	50kD-band-chymo-2
GAGGAAGGCGVAGAGADGY		2.68	2	719.805	1438.6	0.13	0.187018	26.4	50kD-band-chymo-2
GAGGAAGGcGVAGAGADGY	C9(Nethylmaleimide)	2.67	2	782.328	1563.65	-0.55	-0.860007	44.59	eluate-chymo-2
GAGGAAGGcGVAGAGADGY	C9(Nethylmaleimide)	2.63	2	782.328	1563.65	-0.16	-0.250184	39.65	50kD-band-chymo-2
GAGGAAGGcGVAGAGADGY	C9(Nethylmaleimide)	2.6	2	782.328	1563.65	0.23	0.359639	74.66	50kD-band-chymo-1
GAGGAAGGcGVAGAGADGY	C9(Nethylmaleimide)	2.58	2	782.328	1563.65	-0.55	-0.860007	73.72	50kD-band-chymo-1
GAGGAAGGcGVAGAGADGY	C9(Nethylmaleimide)	2.58	2	782.327	1563.65	-1.65	-2.58002	33.18	50kD-band-chymo-2
GAGGAAGGcGVAGAGADGY	C9(Nethylmaleimide)	2.57	2	782.329	1563.65	0.54	0.844371	99.67	eluate-chymo-1
GAGGAAGGcGVAGAGADGY	C9(Carbamidomethyl)	2.54	2	748.316	1495.62	1.03	1.54049	70.44	50kD-band-chymo-1
GAGGAAGGcGVAGAGADGY	C9(Carbamidomethyl)	2.53	2	748.316	1495.62	0.71	1.06189	70.9	50kD-band-chymo-1
GAGGAAGGcGVAGAGADGY	C9(Nethylmaleimide)	2.51	2	782.329	1563.65	0.93	1.4542	73.74	50kD-band-chymo-2
GAGGAAGGcGVAGAGADGY	C9(Nethylmaleimide)	2.51	2	782.328	1563.65	-0.4	-0.625459	37	50kD-band-chymo-2
GAGGAAGGcGVAGAGADGY	C9(Nethylmaleimide)	2.5	2	782.329	1563.65	0.85	1.3291	30.61	50kD-band-chymo-1
GAGGAAGGcGVAGAGADGY	C9(Nethylmaleimide)	2.5	2	782.329	1563.65	0.46	0.719279	31.19	50kD-band-chymo-1
GAGGAAGGcGVAGAGADGY	C9(Nethylmaleimide)	2.47	2	782.328	1563.65	-0.08	-0.125092	74.36	50kD-band-chymo-1
GAGGAAGGcGVAGAGADGY	C9(Nethylmaleimide)	2.47	2	782.327	1563.65	-1.72	-2.68947	99.78	eluate-chymo-2
GAGGAAGGcGVAGAGADGY	C9(Nethylmaleimide)	2.45	2	782.329	1563.65	0.38	0.594187	46.63	50kD-band-chymo-2
GAGGAAGGcGVAGAGADGY	C9(Nethylmaleimide)	2.44	2	782.329	1563.65	1.4	2.18911	38.29	50kD-band-chymo-1
GAGGAAGGcGVAGAGADGY	C9(Nethylmaleimide)	2.44	2	782.328	1563.65	-1.02	-1.59492	72.04	50kD-band-chymo-2
GAGGAAGGcGVAGAGADGY	C9(Nethylmaleimide)	2.4	2	782.329	1563.65	0.7	1.09456	72.96	50kD-band-chymo-2
GAGGAAGGCGVAGAGADGY		2.38	2	719.804	1438.6	-0.81	-1.16527	25.88	50kD-band-chymo-2
GAGGAAGGcGVAGAGADGY	C9(Nethylmaleimide)	2.29	2	782.329	1563.65	0.31	0.484731	33.9	50kD-band-chymo-2
GAGGAAGGcGVAGAGADGY	C9(Nethylmaleimide)	2.29	2	782.328	1563.65	-0.08	-0.125092	73.22	50kD-band-chymo-2
GAGGAAGGcGVAGAGADGY	C9(Nethylmaleimide)	2.28	2	782.33	1563.65	1.63	2.54875	74.09	50kD-band-chymo-1
GAGGAAGGcGVAGAGADGY	C9(Carbamidomethyl)	2.27	2	748.315	1495.62	-0.84	-1.25632	72.39	50kD-band-chymo-1
GAGGAAGGcGVAGAGADGY	C9(Nethylmaleimide)	2.23	2	782.327	1563.65	-2.19	-3.42438	47.8	eluate-chymo-2
GAGGAAGGcGVAGAGADGY	C9(Nethylmaleimide)	2.2	2	782.327	1563.65	-2.19	-3.42438	33.61	50kD-band-chymo-2
GAGGAAGGcGVAGAGADGY	C9(Nethylmaleimide)	2.19	2	782.329	1563.65	0.93	1.4542	39.39	50kD-band-chymo-2
GAGGAAGGcGVAGAGADGY	C9(Carbamidomethyl)	2.17	2	748.315	1495.62	-0.84	-1.25632	26.36	50kD-band-chymo-2
GAGGAAGGcGVAGAGADGYGY	C9(Nethylmaleimide)	5.45	2	892.371	1783.73	0.3	0.53512	33.31	50kD-band-chymo-2
GAGGAAGGcGVAGAGADGYGY	C9(Nethylmaleimide)	5.43	2	892.371	1783.73	-0.05	-0.0891867	45.83	eluate-chymo-1
GAGGAAGGcGVAGAGADGYGY	C9(Nethylmaleimide)	5.4	2	892.372	1783.74	0.98	1.74806	44.7	eluate-chymo-1
GAGGAAGGcGVAGAGADGYGY	C9(Carbamidomethyl)	5.38	2	858.358	1715.71	0.29	0.497555	27.09	50kD-band-chymo-2
GAGGAAGGcGVAGAGADGYGY	C9(Nethylmaleimide)	5.33	2	892.372	1783.74	1.05	1.87292	44.62	eluate-chymo-2
GAGGAAGGcGVAGAGADGYGY	C9(Nethylmaleimide)	5.27	2	892.372	1783.74	0.91	1.6232	44.42	eluate-chymo-1
GAGGAAGGcGVAGAGADGYGY	C9(Carbamidomethyl)	5.24	2	858.358	1715.71	0.5	0.857854	27.36	50kD-band-chymo-1
GAGGAAGGcGVAGAGADGYGY	C9(Nethylmaleimide)	5.14	2	892.371	1783.74	0.57	1.01673	44.89	eluate-chymo-2
GAGGAAGGcGVAGAGADGYGY	C9(Nethylmaleimide)	5.09	2	892.373	1783.74	2.69	4.79826	33.17	50kD-band-chymo-1
GAGGAAGGcGVAGAGADGYGY	C9(Nethylmaleimide)	5.07	2	892.37	1783.73	-0.32	-0.570795	45.73	eluate-chymo-2
GAGGAAGGcGVAGAGADGYGY	C9(Nethylmaleimide)	5.07	2	892.37	1783.73	-0.53	-0.945379	45.54	eluate-chymo-1
GAGGAAGGcGVAGAGADGYGY	C9(Nethylmaleimide)	5.06	2	892.37	1783.73	-0.39	-0.695656	45.45	eluate-chymo-2
GAGGAAGGcGVAGAGADGYGY	C9(Carbamidomethyl)	5.02	2	858.358	1715.71	0.72	1.23531	28.55	50kD-band-chymo-1
GAGGAAGGcGVAGAGADGYGY	C9(Carbamidomethyl)	5.02	2	858.358	1715.71	-0.07	-0.1201	28.25	50kD-band-chymo-1
GAGGAAGGcGVAGAGADGYGY	C9(Nethylmaleimide)	5.01	2	892.371	1783.73	-0.18	-0.321072	45.18	eluate-chymo-2
GAGGAAGGcGVAGAGADGYGY	C9(Nethylmaleimide)	4.96	2	892.371	1783.74	0.84	1.49834	44.07	eluate-chymo-2
GAGGAAGGcGVAGAGADGYGY	C9(Nethylmaleimide)	4.96	2	892.37	1783.73	-0.25	-0.445933	45.27	eluate-chymo-1
GAGGAAGGcGVAGAGADGYGY	C9(Nethylmaleimide)	4.91	2	892.372	1783.74	1.25	2.22967	44.34	eluate-chymo-2
GAGGAAGGcGVAGAGADGYGY	C9(Nethylmaleimide)	4.73	2	892.371	1783.73	-0.05	-0.0891867	44.98	eluate-chymo-1
GAGGAAGGcGVAGAGADGYGY	C9(Nethylmaleimide)	4.7	2	892.371	1783.73	0.36	0.642145	34.05	50kD-band-chymo-1
GAGGAAGGcGVAGAGADGYGY	C9(Carbamidomethyl)	4.68	2	858.358	1715.71	0.5	0.857854	26.75	50kD-band-chymo-1
GAGGAAGGcGVAGAGADGYGY	C9(Carbamidomethyl)	4.64	2	858.358	1715.71	0.43	0.737755	27.05	50kD-band-chymo-1
GAGGAAGGcGVAGAGADGYGY	C9(Nethylmaleimide)	4.54	2	892.371	1783.74	0.5	0.891868	33.87	50kD-band-chymo-2
GAGGAAGGcGVAGAGADGYGY	C9(Carbamidomethyl)	4.54	2	858.358	1715.71	0.36	0.617655	27.63	50kD-band-chymo-1
GAGGAAGGcGVAGAGADGYGY	C9(Carbamidomethyl)	4.52	2	858.358	1715.71	0.57	0.977954	27.96	50kD-band-chymo-1
GAGGAAGGcGVAGAGADGYGY	C9(Carbamidomethyl)	4.52	2	858.358	1715.71	0.29	0.497555	27.36	50kD-band-chymo-2
GAGGAAGGcGVAGAGADGYGY	C9(Nethylmaleimide)	4.41	2	892.371	1783.73	0.43	0.767006	33.59	50kD-band-chymo-2
GAGGAAGGcGVAGAGADGYGY	C9(Nethylmaleimide)	4.34	2	892.371	1783.74	0.64	1.14159	34.16	50kD-band-chymo-2
GAGGAAGGcGVAGAGADGYGY	C9(Nethylmaleimide)	4.33	2	892.371	1783.74	0.64	1.14159	34.38	50kD-band-chymo-1
GAGGAAGGcGVAGAGADGYGY	C9(Nethylmaleimide)	4.29	2	892.371	1783.73	0.16	0.285398	33.47	50kD-band-chymo-1
GAGGAAGGcGVAGAGADGYGY	C9(Carbamidomethyl)	4.28	2	858.358	1715.71	0	0	28.89	50kD-band-chymo-1
GAGGAAGGcGVAGAGADGYGY	C9(Nethylmaleimide)	4.23	2	892.371	1783.74	0.77	1.37348	45.99	eluate-chymo-2
GAGGAAGGcGVAGAGADGYGY	C9(Nethylmaleimide)	4.13	2	892.37	1783.73	-0.39	-0.695656	35.74	50kD-band-chymo-1
GAGGAAGGcGVAGAGADGYGY	C9(Nethylmaleimide)	4.11	2	892.37	1783.73	-0.46	-0.820517	32.71	50kD-band-chymo-2
GAGGAAGGcGVAGAGADGYGY	C9(Carbamidomethyl)	4.1	2	858.358	1715.71	0.36	0.617655	26.82	50kD-band-chymo-2
GAGGAAGGcGVAGAGADGYGY	C9(Nethylmaleimide)	4.04	2	892.371	1783.73	0.36	0.642145	46.25	eluate-chymo-2
GAGGAAGGcGVAGAGADGYGY	C9(Nethylmaleimide)	4	2	892.37	1783.73	-0.59	-1.0524	35.12	50kD-band-chymo-1
GAGGAAGGcGVAGAGADGYGY	C9(Nethylmaleimide)	3.98	2	892.371	1783.73	0.3	0.53512	32.86	50kD-band-chymo-1
GAGGAAGGcGVAGAGADGYGY	C9(Carbamidomethyl)	3.9	2	858.358	1715.71	0.72	1.23531	30.45	50kD-band-chymo-1
GAGGAAGGcGVAGAGADGYGY	C9(Nethylmaleimide)	3.86	2	892.371	1783.73	-0.05	-0.0891867	33.02	50kD-band-chymo-2
GAGGAAGGcGVAGAGADGYGY	C9(Carbamidomethyl)	3.85	2	858.359	1715.71	1.14	1.95591	27.62	50kD-band-chymo-2
GAGGAAGGcGVAGAGADGYGY	C9(Nethylmaleimide)	3.84	2	892.37	1783.73	-0.39	-0.695656	46.53	eluate-chymo-2
GAGGAAGGcGVAGAGADGYGY	C9(Carbamidomethyl)	3.78	2	858.358	1715.71	0.15	0.257356	26.27	50kD-band-chymo-2
GAGGAAGGcGVAGAGADGYGY	C9(Nethylmaleimide)	3.76	2	892.371	1783.73	0.43	0.767006	46.82	eluate-chymo-2
GAGGAAGGcGVAGAGADGYGY	C9(Nethylmaleimide)	3.68	2	892.371	1783.73	-0.12	-0.214048	35.35	50kD-band-chymo-2
GAGGAAGGcGVAGAGADGYGY	C9(Nethylmaleimide)	3.68	2	892.37	1783.73	-0.32	-0.570795	34.78	50kD-band-chymo-2
GAGGAAGGcGVAGAGADGYGY	C9(Nethylmaleimide)	3.64	2	892.371	1783.73	0.43	0.767006	47.14	eluate-chymo-2
GAGGAAGGcGVAGAGADGYGY	C9(Nethylmaleimide)	3.58	2	892.371	1783.73	0.3	0.53512	35.07	50kD-band-chymo-2
GAGGAAGGcGVAGAGADGYGY	C9(Nethylmaleimide)	3.52	2	892.371	1783.74	0.57	1.01673	34.84	50kD-band-chymo-1
GAGGAAGGcGVAGAGADGYGY	C9(Carbamidomethyl)	3.49	2	858.357	1715.71	-0.56	-0.960796	27.96	50kD-band-chymo-2
GAGGAAGGcGVAGAGADGYGY	C9(Nethylmaleimide)	3.43	2	892.371	1783.73	0.23	0.410259	33.75	50kD-band-chymo-1
GAGGAAGGcGVAGAGADGYGY	C9(Carbamidomethyl)	3.43	2	858.359	1715.71	1.14	1.95591	29.49	50kD-band-chymo-1
GAGGAAGGcGVAGAGADGYGY	C9(Nethylmaleimide)	3.33	2	892.371	1783.73	-0.18	-0.321072	35.43	50kD-band-chymo-1
GAGGAAGGcGVAGAGADGYGY	C9(Nethylmaleimide)	3.25	2	892.372	1783.74	1.25	2.22967	34.47	50kD-band-chymo-2
GAGGAAGGcGVAGAGADGYGY	C9(Carbamidomethyl)	3.25	2	858.358	1715.71	0.29	0.497555	30	50kD-band-chymo-1
GAGGAAGGcGVAGAGADGYGY	C9(Carbamidomethyl)	3.22	2	858.356	1715.7	-1.85	-3.17405	26.59	50kD-band-chymo-2
GAGGAAGGcGVAGAGADGYGY	C9(Nethylmaleimide)	3.21	2	892.371	1783.74	0.5	0.891868	51.11	eluate-chymo-2
GAGGAAGGcGVAGAGADGYGY	C9(Nethylmaleimide)	3.14	2	892.37	1783.73	-0.25	-0.445933	32.22	50kD-band-chymo-2
GAGGAAGGcGVAGAGADGYGY	C9(Carbamidomethyl)	2.92	2	858.359	1715.71	1.71	2.93387	29.17	50kD-band-chymo-1
GAGGAAGGcGVAGAGADGYGY	C9(Carbamidomethyl)	2.8	2	858.36	1715.71	3.06	5.25008	28.34	50kD-band-chymo-2
GAGGAAGGcGVAGAGADGYGY	C9(Carbamidomethyl)	2.53	2	858.357	1715.71	-0.56	-0.960796	26.03	50kD-band-chymo-2
GAGGAAGGcGVAGAGADGYGY	C9(Nethylmaleimide)	2.43	2	892.371	1783.73	0.23	0.410259	32.61	50kD-band-chymo-1
GAGGAAGGcGVAGAGADGYGY	C9(Nethylmaleimide)	2.32	2	892.37	1783.73	-0.94	-1.67671	99.78	eluate-chymo-2
GAGGAAGGcGVAGAGADGYGY	C9(Nethylmaleimide)	2.3	2	892.371	1783.73	0.02	0.0356747	36.77	50kD-band-chymo-2
GAGGAAGGcGVAGAGADGYGY	C9(Nethylmaleimide)	2.07	2	892.372	1783.74	1.18	2.10481	50.65	eluate-chymo-2
GAGGAAGGcGVAGAGADGYGY	C9(Nethylmaleimide)	2.02	2	892.371	1783.73	0.3	0.53512	53.46	eluate-chymo-2
GAGGAAGGcGVAGAGADGYGYL	C9(Carbamidomethyl)	4.04	2	914.9	1828.79	0.63	1.15214	36.08	50kD-band-chymo-1
GAGGAAGGcGVAGAGADGYGYL	C9(Nethylmaleimide)	3.48	2	948.913	1896.82	-0.22	-0.4173	41.16	50kD-band-chymo-2
GAGGAAGGcGVAGAGADGYGYL	C9(Carbamidomethyl)	2.67	2	914.899	1828.79	-1.18	-2.15797	35.6	50kD-band-chymo-2
GAGGAAGGcGVAGAGADGYGYL	C9(Nethylmaleimide)	2.57	2	948.912	1896.82	-0.86	-1.63126	57.13	eluate-chymo-2
GAGGAAGGcGVAGAGADGYGYL	C9(Carbamidomethyl)	2.5	2	914.899	1828.79	-0.71	-1.29844	35.81	50kD-band-chymo-1
GAGGAAGGcGVAGAGADGYGYL	C9(Nethylmaleimide)	2.34	2	948.914	1896.82	1.2	2.27618	41.49	50kD-band-chymo-2
GGGGGGGTAPEKPDPAQKPPYSYVALIAMAIR		4.31	4	782.407	3126.61	0.83	2.59508	52.21	eluate-trypsin-2
GGGGGGGTAPEKPDPAQKPPYSYVALIAMAIR		3.99	4	782.411	3126.62	5.74	17.9468	51.26	eluate-trypsin-1
GGGGGGGTAPEKPDPAQKPPYSYVALIAMAIR		3.88	4	782.407	3126.6	0.2	0.625321	50.64	eluate-trypsin-2
GGGGGGGTAPEKPDPAQKPPYSYVALIAmAIR	M29(Oxidation)	3.76	4	786.406	3142.6	0.5	1.5713	50.17	eluate-trypsin-2
GGGGGGGTAPEKPDPAQKPPYSYVALIAmAIR	M29(Oxidation)	3.61	4	786.408	3142.61	4.07	12.7904	49.82	eluate-trypsin-2
GGGGGGGTAPEKPDPAQKPPYSYVALIAmAIR	M29(Oxidation)	3.44	4	786.406	3142.6	1.12	3.51972	52.04	eluate-trypsin-2
GGGGGGGTAPEKPDPAQKPPYSYVALIAMAIR		3.38	4	782.408	3126.61	1.29	4.03332	51.33	eluate-trypsin-2
GGGGGGGTAPEKPDPAQKPPYSYVALIAMAIR		3.34	4	782.406	3126.6	-0.66	-2.06356	50.2	eluate-trypsin-1
GGGGGGGTAPEKPDPAQKPPYSYVALIAMAIR		3.32	4	782.409	3126.62	3.79	11.8499	50.34	eluate-trypsin-2
GGGGGGGTAPEKPDPAQKPPYSYVALIAMAIR		3.3	4	782.408	3126.61	1.45	4.53358	51.6	eluate-trypsin-2
GGGGGGGTAPEKPDPAQKPPYSYVALIAMAIR		3.26	4	782.407	3126.61	0.67	2.09483	49.91	eluate-trypsin-1
GGGGGGGTAPEKPDPAQKPPYSYVALIAmAIR	M29(Oxidation)	3.19	4	786.409	3142.61	4.46	14.0161	50.59	eluate-trypsin-2
GGGGGGGTAPEKPDPAQKPPYSYVALIAMAIR		3.06	4	782.406	3126.6	-0.11	-0.343926	51.9	eluate-trypsin-2
GLAGPAASYGPYTR		3.7	3	460.902	1380.69	1.43	1.97439	26.92	eluate-trypsin-1
GLAGPAASYGPYTR		2.64	3	460.903	1380.7	3.48	4.80482	26.77	eluate-trypsin-2
GLAGPAASYGPYTR		3.67	2	690.849	1380.69	0.73	1.0079	73.35	eluate-trypsin-1
GLAGPAASYGPYTR		3.63	2	690.878	1380.75	0.635	0.876776	26.15	50kD-band-trypsin-1
GLAGPAASYGPYTR		3.62	2	690.881	1380.75	0.0607937	0.0839411	29.89	50kD-band-trypsin-2
GLAGPAASYGPYTR		3.61	2	690.851	1380.7	3.56	4.91528	72.52	eluate-trypsin-1
GLAGPAASYGPYTR		3.6	2	690.881	1380.76	0.770794	1.06428	25.59	50kD-band-trypsin-2
GLAGPAASYGPYTR		3.6	2	690.879	1380.75	-1.96921	-2.71898	26.35	50kD-band-trypsin-2
GLAGPAASYGPYTR		3.58	2	690.881	1380.75	0.420794	0.581013	27.43	50kD-band-trypsin-2
GLAGPAASYGPYTR		3.57	2	690.881	1380.75	-0.289206	-0.399323	26.1	50kD-band-trypsin-2
GLAGPAASYGPYTR		3.56	2	690.85	1380.69	0.91	1.25643	73.89	eluate-trypsin-1
GLAGPAASYGPYTR		3.52	2	690.881	1380.75	0.0607937	0.0839411	27.17	50kD-band-trypsin-2
GLAGPAASYGPYTR		3.51	2	690.847	1380.69	-2.37	-3.27223	26.22	eluate-trypsin-1
GLAGPAASYGPYTR		3.5	2	690.878	1380.75	-0.245	-0.338283	26.41	50kD-band-trypsin-1
GLAGPAASYGPYTR		3.5	2	690.85	1380.69	1.52	2.09865	26.51	eluate-trypsin-1
GLAGPAASYGPYTR		3.46	2	690.849	1380.69	-0.42	-0.57989	26.28	eluate-trypsin-2
GLAGPAASYGPYTR		3.45	2	690.88	1380.75	-0.729206	-1.00685	28.24	50kD-band-trypsin-2
GLAGPAASYGPYTR		3.43	2	690.854	1380.7	7.54	10.4105	73.7	eluate-trypsin-2
GLAGPAASYGPYTR		3.42	2	690.85	1380.69	1.88	2.5957	70.02	eluate-trypsin-2
GLAGPAASYGPYTR		3.42	2	690.849	1380.69	0.29	0.4004	72.52	eluate-trypsin-2
GLAGPAASYGPYTR		3.41	2	690.878	1380.75	-0.595	-0.821545	26.94	50kD-band-trypsin-1
GLAGPAASYGPYTR		3.4	2	690.877	1380.75	-1.575	-2.17468	26.67	50kD-band-trypsin-1
GLAGPAASYGPYTR		3.39	2	690.849	1380.69	-0.33	-0.455628	74.13	eluate-trypsin-2
GLAGPAASYGPYTR		3.39	2	690.848	1380.69	-0.86	-1.18739	26.84	eluate-trypsin-2
GLAGPAASYGPYTR		3.36	2	690.881	1380.75	0.0607937	0.0839411	26.62	50kD-band-trypsin-2
GLAGPAASYGPYTR		3.35	2	690.878	1380.75	-0.245	-0.338283	27.46	50kD-band-trypsin-1
GLAGPAASYGPYTR		3.34	2	690.881	1380.75	-0.0292063	-0.0403268	30.95	50kD-band-trypsin-2
GLAGPAASYGPYTR		3.34	2	690.849	1380.69	0.2	0.276138	26.57	eluate-trypsin-2
GLAGPAASYGPYTR		3.34	2	690.849	1380.69	0.02	0.0276138	26.83	eluate-trypsin-1
GLAGPAASYGPYTR		3.33	2	690.884	1380.76	4.39079	6.06263	69.09	50kD-band-trypsin-2
GLAGPAASYGPYTR		3.33	2	690.878	1380.75	0.285	0.393513	27.72	50kD-band-trypsin-1
GLAGPAASYGPYTR		3.32	2	690.882	1380.76	2.18079	3.01115	25.85	50kD-band-trypsin-2
GLAGPAASYGPYTR		3.31	2	690.881	1380.75	0.330794	0.456745	26.9	50kD-band-trypsin-2
GLAGPAASYGPYTR		3.29	2	690.851	1380.69	2.67	3.68645	72.25	eluate-trypsin-1
GLAGPAASYGPYTR		3.28	2	690.879	1380.75	0.905	1.24958	27.2	50kD-band-trypsin-1
GLAGPAASYGPYTR		3.26	2	690.881	1380.75	-0.109206	-0.150787	27.72	50kD-band-trypsin-2
GLAGPAASYGPYTR		3.2	2	690.883	1380.76	2.71079	3.74295	69.63	50kD-band-trypsin-2
GLAGPAASYGPYTR		3.2	2	690.849	1380.69	-0.16	-0.22091	74.67	eluate-trypsin-2
GLAGPAASYGPYTR		3.18	2	690.881	1380.75	-0.199206	-0.275055	28.51	50kD-band-trypsin-2
GLAGPAASYGPYTR		3.16	2	690.851	1380.69	2.32	3.20321	71.99	eluate-trypsin-2
GLAGPAASYGPYTR		3.14	2	690.853	1380.7	5.59	7.7181	71.71	eluate-trypsin-2
GLAGPAASYGPYTR		3.14	2	690.85	1380.69	1.35	1.86393	27.1	eluate-trypsin-1
GLAGPAASYGPYTR		3.14	2	690.849	1380.69	-0.07	-0.0966483	27.14	eluate-trypsin-2
GLAGPAASYGPYTR		3.12	2	690.85	1380.69	1.44	1.9882	72.26	eluate-trypsin-2
GLAGPAASYGPYTR		3.12	2	690.849	1380.69	0.29	0.4004	27.37	eluate-trypsin-1
GLAGPAASYGPYTR		3.11	2	690.849	1380.69	0.64	0.883643	27.46	eluate-trypsin-2
GLAGPAASYGPYTR		3.08	2	690.881	1380.75	0.240794	0.332477	27.97	50kD-band-trypsin-2
GLAGPAASYGPYTR		3.06	2	690.849	1380.69	0.55	0.75938	74.41	eluate-trypsin-2
GLAGPAASYGPYTR		3.03	2	690.849	1380.69	0.29	0.4004	74.16	eluate-trypsin-1
GLAGPAASYGPYTR		3.02	2	690.849	1380.69	0.46	0.635118	73.07	eluate-trypsin-1
GLAGPAASYGPYTR		3	2	690.881	1380.75	0.0607937	0.0839411	29.35	50kD-band-trypsin-2
GLAGPAASYGPYTR		3	2	690.849	1380.69	0.29	0.4004	27.93	eluate-trypsin-1
GLAGPAASYGPYTR		3	2	690.848	1380.69	-1.66	-2.29194	70.64	eluate-trypsin-1
GLAGPAASYGPYTR		2.99	2	690.881	1380.75	0.240794	0.332477	30.7	50kD-band-trypsin-2
GLAGPAASYGPYTR		2.99	2	690.849	1380.69	0.38	0.524663	74.45	eluate-trypsin-1
GLAGPAASYGPYTR		2.98	2	690.881	1380.75	0.0607937	0.0839411	29.62	50kD-band-trypsin-2
GLAGPAASYGPYTR		2.98	2	690.849	1380.69	0.46	0.635118	72.8	eluate-trypsin-1
GLAGPAASYGPYTR		2.97	2	690.854	1380.7	7.09	9.78917	70.92	eluate-trypsin-2
GLAGPAASYGPYTR		2.96	2	690.854	1380.7	6.65	9.18165	73.13	eluate-trypsin-2
GLAGPAASYGPYTR		2.95	2	690.856	1380.7	9.92	13.6966	72.85	eluate-trypsin-2
GLAGPAASYGPYTR		2.95	2	690.851	1380.69	2.41	3.32747	71.44	eluate-trypsin-1
GLAGPAASYGPYTR		2.95	2	690.85	1380.69	1.35	1.86393	74.94	eluate-trypsin-2
GLAGPAASYGPYTR		2.95	2	690.849	1380.69	0.46	0.635118	71.97	eluate-trypsin-1
GLAGPAASYGPYTR		2.93	2	690.881	1380.76	0.860794	1.18855	69.92	50kD-band-trypsin-2
GLAGPAASYGPYTR		2.9	2	690.853	1380.7	6.39	8.82267	70.36	eluate-trypsin-2
GLAGPAASYGPYTR		2.9	2	690.851	1380.69	2.23	3.07895	71.71	eluate-trypsin-1
GLAGPAASYGPYTR		2.9	2	690.848	1380.69	-0.77	-1.06313	73.62	eluate-trypsin-1
GLAGPAASYGPYTR		2.88	2	690.848	1380.69	-2.01	-2.77518	72.78	eluate-trypsin-2
GLAGPAASYGPYTR		2.87	2	690.88	1380.75	-0.469206	-0.647858	29.08	50kD-band-trypsin-2
GLAGPAASYGPYTR		2.84	2	690.882	1380.76	2.18079	3.01115	69.35	50kD-band-trypsin-2
GLAGPAASYGPYTR		2.81	2	690.852	1380.7	4.53	6.25456	71.18	eluate-trypsin-2
GLAGPAASYGPYTR		2.8	2	690.881	1380.75	0.240794	0.332477	30.16	50kD-band-trypsin-2
GLAGPAASYGPYTR		2.77	2	690.85	1380.69	1.44	1.9882	28.46	eluate-trypsin-1
GLAGPAASYGPYTR		2.76	2	690.88	1380.75	-1.61921	-2.23572	68.78	50kD-band-trypsin-2
GLAGPAASYGPYTR		2.74	2	690.881	1380.76	0.770794	1.06428	30.43	50kD-band-trypsin-2
GLAGPAASYGPYTR		2.73	2	690.848	1380.69	-1.39	-1.91916	75	eluate-trypsin-1
GLAGPAASYGPYTR		2.71	2	690.85	1380.69	2.06	2.84423	74.72	eluate-trypsin-1
GLAGPAASYGPYTR		2.71	2	690.849	1380.69	0.02	0.0276138	28.07	eluate-trypsin-2
GLAGPAASYGPYTR		2.59	2	690.849	1380.69	0.38	0.524663	70.92	eluate-trypsin-1
GLAGPAASYGPYTR		2.57	2	690.878	1380.75	0.195	0.269246	27.99	50kD-band-trypsin-1
GLAGPAASYGPYTR		2.55	2	690.88	1380.75	-0.559206	-0.772126	28.82	50kD-band-trypsin-2
GLAGPAASYGPYTR		2.55	2	690.851	1380.69	3.12	4.30777	71.19	eluate-trypsin-1
GLAGPAASYGPYTR		2.53	2	690.852	1380.7	3.74	5.1638	70.66	eluate-trypsin-2
GLAGPAASYGPYTR		2.52	2	690.851	1380.69	2.85	3.93498	69.85	eluate-trypsin-1
GLAGPAASYGPYTR		2.49	2	690.849	1380.69	-0.42	-0.57989	28.2	eluate-trypsin-1
GLAGPAASYGPYTR		2.47	2	690.849	1380.69	-0.69	-0.952676	28.35	eluate-trypsin-2
GLFGAGGAAGGcGVAGAGADGYGYLAPPK	C12(Nethylmaleimide)	4.97	3	869.747	2607.23	-0.99	-2.58115	44.88	eluate-trypsin-2
GLFGAGGAAGGcGVAGAGADGYGYLAPPK	C12(Nethylmaleimide)	2.92	3	869.749	2607.23	1.32	3.44155	44.87	eluate-trypsin-1
GLFGAGGAAGGcGVAGAGADGYGYLAPPK	C12(Nethylmaleimide)	2.39	2	1304.12	2607.23	0.74	1.92935	45.01	eluate-trypsin-2
GNYWTLDPAcEDMFEK	C10(Nethylmaleimide)	2.58	3	681.954	2043.85	0.76	1.55332	49.2	eluate-trypsin-1
GNYWTLDPAcEDmFEK	C10(Nethylmaleimide), M13(Oxidation)	4.26	2	1030.43	2059.84	0.98	2.01865	43.74	eluate-trypsin-1
GNYWTLDPAcEDMFEK	C10(Nethylmaleimide)	4.25	2	1022.43	2043.85	1.48	3.0249	49.41	eluate-trypsin-2
GNYWTLDPAcEDmFEK	C10(Nethylmaleimide), M13(Oxidation)	3.88	2	1030.43	2059.85	2.76	5.68518	43.87	eluate-trypsin-2
GNYWTLDPAcEDmFEK	C10(Nethylmaleimide), M13(Oxidation)	3.88	2	1030.43	2059.84	0.98	2.01865	49.42	eluate-trypsin-2
GNYWTLDPAcEDMFEK	C10(Nethylmaleimide)	3.47	2	1022.43	2043.85	3.51	7.17393	49.25	eluate-trypsin-1
GNYWTLDPAcEDmFEK	C10(Nethylmaleimide), M13(Oxidation)	3.45	2	1030.43	2059.84	1.69	3.48114	49.15	eluate-trypsin-2
GNYWTLDPAcEDmFEK	C10(Nethylmaleimide), M13(Oxidation)	3.42	2	1030.43	2059.84	1.69	3.48114	49.02	eluate-trypsin-1
GNYWTLDPAcEDmFEK	C10(Nethylmaleimide), M13(Oxidation)	3.26	2	1030.43	2059.84	1.33	2.73959	49.29	eluate-trypsin-1
GNYWTLDPAcEDMFEK	C10(Nethylmaleimide)	3.2	2	1022.43	2043.85	0.83	1.69639	49.14	eluate-trypsin-2
GNYWTLDPAcEDMFEK	C10(Nethylmaleimide)	3.13	2	1022.43	2043.85	1.6	3.27016	48.98	eluate-trypsin-1
GNYWTLDPAcEDMFEK	C10(Nethylmaleimide)	2.09	2	1022.43	2043.85	0.59	1.20587	49.71	eluate-trypsin-2
GNYWTLDPAcEDMFEKGNYR	C10(Nethylmaleimide)	2.65	3	845.363	2534.08	-0.04	-0.101363	45.55	eluate-trypsin-2
GYLAPPKY		2.33	2	454.748	908.488	0.34	0.308886	33.1	eluate-chymo-1
GYLAPPKY		2.27	2	454.748	908.488	0.14	0.127188	25.06	50kD-band-chymo-2
GYLAPPKY		2.18	2	454.748	908.488	0.14	0.127188	33.18	eluate-chymo-2
GYLAPPKY		2.17	2	454.748	908.488	0.34	0.308886	32.89	eluate-chymo-2
GYLAPPKY		2.16	2	454.748	908.488	0.07	0.0635941	33.47	eluate-chymo-2
GYLAPPKY		2.14	2	454.748	908.488	0.21	0.190782	33.65	eluate-chymo-1
GYLAPPKY		2.11	2	454.748	908.488	0.28	0.254377	33.38	eluate-chymo-1
GYLAPPKYL		2.83	2	511.289	1021.57	-0.32	-0.326903	45.17	eluate-chymo-2
GYLAPPKYL		2.65	2	511.289	1021.57	-0.02	-0.0204314	45.74	eluate-chymo-1
GYLAPPKYL		2.59	2	511.29	1021.57	0.16	0.163452	33.75	50kD-band-chymo-1
GYLAPPKYL		2.56	2	511.29	1021.57	0.16	0.163452	33.49	50kD-band-chymo-1
GYLAPPKYL		2.53	2	511.289	1021.57	-0.08	-0.0817257	33.37	50kD-band-chymo-2
GYLAPPKYL		2.52	2	511.289	1021.57	-0.08	-0.0817257	34.05	50kD-band-chymo-1
GYLAPPKYL		2.44	2	511.29	1021.57	0.22	0.224746	44.91	eluate-chymo-1
GYLAPPKYL		2.44	2	511.289	1021.57	-0.2	-0.204314	45.45	eluate-chymo-2
GYLAPPKYL		2.39	2	511.289	1021.57	-0.02	-0.0204314	33.64	50kD-band-chymo-2
GYLAPPKYL		2.35	2	511.29	1021.57	0.16	0.163452	33.11	50kD-band-chymo-2
GYLAPPKYL		2.32	2	511.289	1021.57	-0.14	-0.14302	45.19	eluate-chymo-1
GYLAPPKYL		2.28	2	511.289	1021.57	-0.2	-0.204314	45.73	eluate-chymo-2
GYLAPPKYL		2.24	2	511.289	1021.57	-0.2	-0.204314	45.45	eluate-chymo-1
GYLAPPKYL		2.22	2	511.29	1021.57	0.04	0.0408629	44.9	eluate-chymo-2
GYLAPPKYL		2.11	2	511.289	1021.57	-0.02	-0.0204314	46	eluate-chymo-1
GYLAPPKYLQSGF		3.5	2	720.88	1440.75	0.02	0.028815	39.26	50kD-band-chymo-2
GYLAPPKYLQSGF		3.46	2	720.88	1440.75	0.86	1.23905	54.25	eluate-chymo-2
GYLAPPKYLQSGF		3.45	2	720.88	1440.75	0.78	1.12379	54.53	eluate-chymo-2
GYLAPPKYLQSGF		3.23	2	720.88	1440.75	0.36	0.518671	54.21	eluate-chymo-1
GYLAPPKYLQSGF		3.22	2	720.88	1440.75	0.69	0.99412	54.75	eluate-chymo-1
GYLAPPKYLQSGF		3.17	2	720.88	1440.75	-0.32	-0.461041	38.99	50kD-band-chymo-2
GYLAPPKYLQSGF		2.85	2	720.88	1440.75	0.1	0.144075	39.41	50kD-band-chymo-1
GYLAPPKYLQSGF		2.68	2	720.88	1440.75	0.19	0.273743	53.94	eluate-chymo-1
GYLAPPKYLQSGF		2.65	2	720.88	1440.75	0.44	0.633931	54.47	eluate-chymo-1
GYLAPPKYLQSGF		2.35	2	720.88	1440.75	0.19	0.273743	53.96	eluate-chymo-2
GYLAPPKYLQSGFL		3.55	2	777.422	1553.84	0.35	0.543843	63.2	eluate-chymo-1
GYLAPPKYLQSGFL		3.41	2	777.422	1553.84	0.43	0.66815	63.49	eluate-chymo-1
GYLAPPKYLQSGFL		3.4	2	777.422	1553.84	0.35	0.543843	63.28	eluate-chymo-2
GYLAPPKYLQSGFL		3.25	2	777.422	1553.84	0.43	0.66815	62.94	eluate-chymo-1
GYLAPPKYLQSGFL		3.2	2	777.422	1553.84	0.51	0.792457	63	eluate-chymo-2
GYLAPPKYLQSGFL		3.12	2	777.422	1553.84	0.51	0.792457	63.57	eluate-chymo-2
GYLAPPKYLQSGFL		2.76	2	777.422	1553.84	0.43	0.66815	62.74	eluate-chymo-2
GYLAPPKYLQSGFL		2.67	2	777.422	1553.84	0.43	0.66815	63.77	eluate-chymo-1
HAAAAPPPAPPHHGAAAPPPGQL		3.65	3	710.705	2130.1	0.14	0.298214	18.42	50kD-band-chymo-2
HAAAAPPPAPPHHGAAAPPPGQL		3.64	3	710.705	2130.1	0.4	0.85204	17.87	50kD-band-chymo-2
HAAAAPPPAPPHHGAAAPPPGQL		3.41	3	710.705	2130.1	-0.12	-0.255612	19.08	50kD-band-chymo-1
HAAAAPPPAPPHHGAAAPPPGQL		3.25	3	710.705	2130.1	-0.03	-0.063903	18.16	50kD-band-chymo-2
HAAAAPPPAPPHHGAAAPPPGQL		3.22	3	710.705	2130.1	-0.12	-0.255612	18.71	50kD-band-chymo-2
HAAAAPPPAPPHHGAAAPPPGQL		3.16	3	710.705	2130.1	0.92	1.95969	19.97	50kD-band-chymo-1
HAAAAPPPAPPHHGAAAPPPGQL		3.15	3	710.705	2130.1	0.06	0.127806	19.64	50kD-band-chymo-1
HAAAAPPPAPPHHGAAAPPPGQL		3.12	3	710.704	2130.1	-0.63	-1.34196	18.81	50kD-band-chymo-1
HAAAAPPPAPPHHGAAAPPPGQL		3.08	3	710.704	2130.1	-0.8	-1.70408	19.34	50kD-band-chymo-1
HAAAAPPPAPPHHGAAAPPPGQL		3.04	3	710.705	2130.1	-0.12	-0.255612	17.6	50kD-band-chymo-2
HAAAAPPPAPPHHGAAAPPPGQL		3.7	2	1065.55	2130.1	0.41	0.873341	17.78	50kD-band-chymo-2
HAAAAPPPAPPHHGAAAPPPGQL		3.37	2	1065.55	2130.1	-0.17	-0.362117	18.08	50kD-band-chymo-2
HAAAAPPPAPPHHGAAAPPPGQL		3	2	1065.55	2130.1	-0.4	-0.852039	19.05	50kD-band-chymo-1
HAAAAPPPAPPHHGAAAPPPGQLSPAsPATAAPPAPAPTSAPGLQF	S27(Phospho)	4.45	3	1432.38	4295.12	1.29	5.54071	46.66	eluate-chymo-1
HAAAAPPPAPPHHGAAAPPPGQLsPASPATAAPPAPAPTSAPGLQF	S24(Phospho)	4.34	3	1432.38	4295.13	1.88	8.07484	46.42	eluate-chymo-2
HAAAAPPPAPPHHGAAAPPPGQLSPAsPATAAPPAPAPTSAPGLQF	S27(Phospho)	4	3	1432.38	4295.12	1.37	5.88432	46.96	eluate-chymo-1
HAAAAPPPAPPHHGAAAPPPGQLSPAsPATAAPPAPAPTSAPGLQF	S27(Phospho)	3.64	3	1432.38	4295.13	1.88	8.07484	46.37	eluate-chymo-1
HAAAAPPPAPPHHGAAAPPPGQLSPASPATAAPPAPAPTSAPGLQF		3.57	3	1405.72	4215.16	1.61	6.78641	45.41	eluate-chymo-1
HAAAAPPPAPPHHGAAAPPPGQLSPAsPATAAPPAPAPTSAPGLQF	S27(Phospho)	3.46	3	1432.38	4295.13	1.46	6.27088	46.71	eluate-chymo-2
HAAAAPPPAPPHHGAAAPPPGQLSPASPATAAPPAPAPTSAPGLQF		3.46	3	1405.72	4215.16	1	4.21516	45.68	eluate-chymo-1
HcSYWDHDSKTGAL	C2(Nethylmaleimide)	3.25	3	582.251	1744.74	-0.56	-0.977053	25.73	50kD-band-chymo-2
HcSYWDHDSKTGAL	C2(Nethylmaleimide)	3.11	3	582.251	1744.74	0.07	0.122132	26.05	50kD-band-chymo-2
HcSYWDHDSKTGAL	C2(Nethylmaleimide)	2.86	3	582.251	1744.74	-0.04	-0.0697895	26.58	50kD-band-chymo-1
HcSYWDHDSKTGAL	C2(Carbamidomethyl)	3.67	2	838.859	1676.71	-0.38	-0.63715	22.08	50kD-band-chymo-1
HcSYWDHDSKTGAL	C2(Nethylmaleimide)	3.38	2	872.873	1744.74	0.43	0.750238	26.61	50kD-band-chymo-1
HcSYWDHDSKTGAL	C2(Nethylmaleimide)	3.19	2	872.871	1744.74	-1.88	-3.2801	26.31	50kD-band-chymo-1
HcSYWDHDSKTGAL	C2(Nethylmaleimide)	2.94	2	872.873	1744.74	0.57	0.994501	25.87	50kD-band-chymo-2
HNLSLNEcFIK	C8(Nethylmaleimide)	4.08	3	481.575	1442.71	0.35	0.504949	36.34	eluate-trypsin-2
HNLSLNEcFIK	C8(Nethylmaleimide)	3.95	3	481.576	1442.71	1.93	2.78444	36.41	eluate-trypsin-1
HNLSLNEcFIK	C8(Nethylmaleimide)	3.93	3	481.575	1442.71	0.47	0.678074	35.58	eluate-trypsin-1
HNLSLNEcFIK	C8(Nethylmaleimide)	3.92	3	481.575	1442.71	0.16	0.230834	36.11	eluate-trypsin-1
HNLSLNEcFIK	C8(Nethylmaleimide)	3.75	3	481.575	1442.71	1.36	1.96209	36.64	eluate-trypsin-2
HNLSLNEcFIK	C8(Nethylmaleimide)	3.67	3	481.575	1442.71	1.04	1.50042	35.46	eluate-trypsin-2
HNLSLNEcFIK	C8(Nethylmaleimide)	3.61	3	481.575	1442.71	0.79	1.13974	35.77	eluate-trypsin-2
HNLSLNEcFIK	C8(Nethylmaleimide)	3.6	3	481.575	1442.71	-0.29	-0.418386	35.32	eluate-trypsin-1
HNLSLNECFIK		3.58	3	439.893	1317.66	0.8	1.05413	32.36	eluate-trypsin-2
HNLSLNEcFIK	C8(Nethylmaleimide)	3.5	3	481.574	1442.71	-0.8	-1.15417	36.06	eluate-trypsin-2
HNLSLNECFIK		3.37	3	439.892	1317.66	0.25	0.329416	32.24	eluate-trypsin-1
HNLSLNEcFIK	C8(Nethylmaleimide)	3.21	3	481.575	1442.71	1.55	2.2362	35.85	eluate-trypsin-1
HNLSLNEcFIK	C8(Nethylmaleimide)	4.08	2	721.86	1442.71	1.9	2.74115	35.46	eluate-trypsin-2
HNLSLNEcFIK	C8(Nethylmaleimide)	3.9	2	721.859	1442.71	0.55	0.793491	36.18	eluate-trypsin-1
HNLSLNEcFIK	C8(Nethylmaleimide)	3.83	2	721.859	1442.71	0.12	0.173125	35.57	eluate-trypsin-1
HNLSLNEcFIK	C8(Nethylmaleimide)	3.72	2	721.859	1442.71	0.71	1.02432	35.76	eluate-trypsin-2
HNLSLNEcFIK	C8(Nethylmaleimide)	3.58	2	721.858	1442.71	-0.3	-0.432813	35.31	eluate-trypsin-1
HNLSLNEcFIK	C8(Nethylmaleimide)	3.52	2	721.859	1442.71	0.71	1.02432	36.28	eluate-trypsin-2
HNLSLNEcFIK	C8(Nethylmaleimide)	2.94	2	721.86	1442.71	1.81	2.61131	36.46	eluate-trypsin-1
HNLSLNEcFIK	C8(Nethylmaleimide)	2.63	2	721.859	1442.71	1.31	1.88995	36.58	eluate-trypsin-2
HNLSLNEcFIKVPR	C8(Nethylmaleimide)	5.4	3	598.982	1794.93	0.28	0.502581	35.91	eluate-trypsin-1
HNLSLNEcFIKVPR	C8(Nethylmaleimide)	5	3	598.982	1794.93	-0.12	-0.215392	36.18	eluate-trypsin-1
HNLSLNEcFIKVPR	C8(Nethylmaleimide)	4.86	3	598.984	1794.94	3.24	5.8156	36.68	eluate-trypsin-1
HNLSLNEcFIKVPR	C8(Nethylmaleimide)	4.84	3	598.983	1794.94	2.02	3.62577	36.78	eluate-trypsin-2
HNLSLNEcFIKVPR	C8(Nethylmaleimide)	4.74	3	598.982	1794.93	-0.53	-0.951313	35.99	eluate-trypsin-2
HNLSLNEcFIKVPR	C8(Nethylmaleimide)	4.63	3	598.982	1794.93	-0.23	-0.412834	36.28	eluate-trypsin-2
HNLSLNEcFIKVPR	C8(Nethylmaleimide)	4.57	3	598.982	1794.93	-0.02	-0.0358986	37.06	eluate-trypsin-2
HNLSLNEcFIKVPR	C8(Nethylmaleimide)	4.47	3	598.983	1794.93	1.3	2.33341	37.34	eluate-trypsin-2
HNLSLNEcFIKVPR	C8(Nethylmaleimide)	4.42	3	598.983	1794.93	0.79	1.418	74.95	eluate-trypsin-2
HNLSLNEcFIKVPR	C8(Nethylmaleimide)	4.41	3	598.982	1794.93	0.49	0.879517	37.24	eluate-trypsin-1
HNLSLNEcFIKVPR	C8(Nethylmaleimide)	4.41	3	598.982	1794.93	0.08	0.143595	36.96	eluate-trypsin-1
HNLSLNEcFIKVPR	C8(Nethylmaleimide)	4.15	3	598.983	1794.93	0.79	1.418	37.64	eluate-trypsin-2
HNLSLNECFIKVPR		4.06	3	557.3	1669.89	0.75	1.25241	33.79	eluate-trypsin-1
HNLSLNEcFIKVPR	C8(Nethylmaleimide)	4.05	3	598.981	1794.93	-1.25	-2.24366	74.15	eluate-trypsin-2
HNLSLNEcFIKVPR	C8(Nethylmaleimide)	4.04	3	598.983	1794.93	1.41	2.53086	37.54	eluate-trypsin-1
HNLSLNEcFIKVPR	C8(Nethylmaleimide)	3.9	3	598.985	1794.94	4.77	8.56187	73.18	eluate-trypsin-2
HNLSLNEcFIKVPR	C8(Nethylmaleimide)	3.77	3	598.983	1794.93	1.1	1.97443	38.15	eluate-trypsin-2
HNLSLNEcFIKVPR	C8(Nethylmaleimide)	3.66	3	598.981	1794.93	-1.35	-2.42315	73.86	eluate-trypsin-1
HNLSLNECFIKVPR		3.66	3	557.301	1669.89	2.39	3.99103	33.87	eluate-trypsin-2
HNLSLNEcFIKVPR	C8(Nethylmaleimide)	3.57	3	598.983	1794.94	1.71	3.06934	71.86	eluate-trypsin-2
HNLSLNEcFIKVPR	C8(Nethylmaleimide)	3.57	3	598.981	1794.93	-1.25	-2.24366	73.53	eluate-trypsin-1
HNLSLNEcFIKVPR	C8(Nethylmaleimide)	3.44	3	598.984	1794.94	2.22	3.98476	72.17	eluate-trypsin-2
HNLSLNEcFIKVPR	C8(Nethylmaleimide)	3.41	3	598.988	1794.95	9.57	17.1777	74.02	eluate-trypsin-2
HNLSLNEcFIKVPR	C8(Nethylmaleimide)	3.3	3	598.982	1794.93	0.49	0.879517	74.43	eluate-trypsin-2
HNLSLNEcFIKVPR	C8(Nethylmaleimide)	3.21	3	598.982	1794.93	-0.74	-1.32825	72.43	eluate-trypsin-2
HNLSLNEcFIKVPR	C8(Nethylmaleimide)	3.15	3	598.981	1794.93	-1.55	-2.78214	71.97	eluate-trypsin-1
HNLSLNEcFIKVPR	C8(Nethylmaleimide)	3.13	3	598.987	1794.95	8.65	15.5263	73.47	eluate-trypsin-2
HNLSLNEcFIKVPR	C8(Nethylmaleimide)	3.07	3	598.982	1794.93	0.39	0.700024	74.14	eluate-trypsin-1
HNLSLNEcFIKVPR	C8(Nethylmaleimide)	3.04	3	598.987	1794.95	8.75	15.7058	72.89	eluate-trypsin-2
HNLSLNEcFIKVPR	C8(Nethylmaleimide)	2.91	3	598.982	1794.93	-0.02	-0.0358986	74.72	eluate-trypsin-1
HNLSLNEcFIKVPR	C8(Nethylmaleimide)	2.87	3	598.982	1794.93	-0.63	-1.13081	73.25	eluate-trypsin-1
HNLSLNEcFIKVPR	C8(Nethylmaleimide)	2.79	3	598.982	1794.93	-0.02	-0.0358986	72.36	eluate-trypsin-1
HNLSLNEcFIKVPR	C8(Nethylmaleimide)	4.85	2	897.97	1794.93	0.77	1.3821	36.05	eluate-trypsin-2
HNLSLNEcFIKVPR	C8(Nethylmaleimide)	4.84	2	897.97	1794.93	0.63	1.13081	35.99	eluate-trypsin-1
HNLSLNEcFIKVPR	C8(Nethylmaleimide)	4.69	2	897.97	1794.93	0.56	1.00516	36.79	eluate-trypsin-2
HNLSLNEcFIKVPR	C8(Nethylmaleimide)	4.5	2	897.971	1794.94	1.72	3.08729	36.71	eluate-trypsin-1
HNLSLNEcFIKVPR	C8(Nethylmaleimide)	4.46	2	897.969	1794.93	-0.19	-0.341037	36.97	eluate-trypsin-1
HNLSLNEcFIKVPR	C8(Nethylmaleimide)	4.39	2	897.97	1794.93	0.02	0.0358986	37.06	eluate-trypsin-2
HSRLDQGQF		2	2	544.268	1087.53	-0.2	-0.217506	20.44	eluate-chymo-1
IAmAIRESAEKRL	M3(Oxidation)	3.87	3	501.949	1503.83	0.37	0.556418	19	50kD-band-chymo-2
IAMAIRESAEKRL		2.88	2	744.422	1487.84	0.08	0.119027	28.83	eluate-chymo-2
IAMAIRESAEKRL		2.32	2	744.422	1487.84	0.16	0.238054	29.09	eluate-chymo-1
IAMAIRESAEKRL		2.29	2	744.422	1487.84	-0.33	-0.490986	28.84	eluate-chymo-1
IAmAIRESAEKRLTL	M3(Oxidation)	3.26	3	573.326	1717.96	-0.41	-0.704365	25.8	50kD-band-chymo-2
IAmAIRESAEKRLTL	M3(Oxidation)	2.93	3	573.326	1717.96	0.02	0.0343593	26.07	50kD-band-chymo-2
IAMAIRESAEKRLTL		2.38	2	851.488	1701.97	0.55	0.936083	39.5	eluate-chymo-2
IAMAIRESAEKRLTL		2.23	2	851.488	1701.97	0.41	0.697807	39.23	eluate-chymo-2
IAMAIRESAEKRLTL		2.13	2	851.487	1701.97	-0.52	-0.885023	39.42	eluate-chymo-1
IIAKFPFY		2.85	2	499.789	998.571	0.34	0.339514	42.81	50kD-band-chymo-2
IIAKFPFY		2.72	2	499.789	998.571	0.46	0.459343	59.43	eluate-chymo-2
IIAKFPFY		2.72	2	499.789	998.571	0.15	0.149786	59.3	eluate-chymo-1
IIAKFPFY		2.67	2	499.789	998.571	0.34	0.339514	59.04	eluate-chymo-1
IIAKFPFY		2.65	2	499.789	998.571	0.46	0.459343	42.6	50kD-band-chymo-1
IIAKFPFY		2.63	2	499.789	998.571	0.34	0.339514	59.6	eluate-chymo-1
IIAKFPFY		2.61	2	499.789	998.572	0.58	0.579172	59.17	eluate-chymo-2
IIAKFPFY		2.58	2	499.789	998.571	0.27	0.269614	42.52	50kD-band-chymo-2
IIAKFPFY		2.49	2	499.789	998.572	0.64	0.639086	59.71	eluate-chymo-2
IIAKFPFY		2.37	2	499.789	998.571	-0.21	-0.2097	42.88	50kD-band-chymo-1
IIAKFPFY		2.31	2	499.79	998.572	0.76	0.758915	58.91	eluate-chymo-2
IIAKFPFY		2.3	2	499.789	998.571	0.4	0.399429	59.98	eluate-chymo-2
IIAKFPFY		2.29	2	499.789	998.571	0.34	0.339514	59.86	eluate-chymo-1
IIAKFPFY		2.24	2	499.789	998.571	0.03	0.0299571	42.33	50kD-band-chymo-1
IIAKFPFYEKNKKGW		4.38	3	623.686	1869.04	0.02	0.0373808	41.03	eluate-chymo-2
IIAKFPFYEKNKKGW		3.48	3	623.685	1869.04	-0.37	-0.691545	41.09	eluate-chymo-1
IIAKFPFYEKNKKGW		3.47	3	623.685	1869.04	-0.17	-0.317737	41.37	eluate-chymo-1
IIAKFPFYEKNKKGW		3.11	3	623.685	1869.04	-0.86	-1.60737	40.81	eluate-chymo-1
IIAKFPFYEKNKKGW		3.26	2	935.025	1869.04	0.35	0.654165	41	eluate-chymo-2
IKVPREGGGERKGNYW		2.89	2	923.489	1845.97	-0.71	-1.31064	25.5	eluate-chymo-2
IKVPREGGGERKGNYW		2.69	2	923.489	1845.97	-0.64	-1.18142	24.94	eluate-chymo-2
IKVPREGGGERKGNYW		2.66	2	923.489	1845.97	-0.38	-0.701469	25.77	eluate-chymo-2
IKVPREGGGERKGNYW		2.55	2	923.489	1845.97	-0.97	-1.79059	24.88	eluate-chymo-1
IKVPREGGGERKGNYW		2.44	2	923.489	1845.97	-1.1	-2.03057	25.2	eluate-chymo-2
IKVPREGGGERKGNYW		2.31	2	923.489	1845.97	-0.71	-1.31064	25.15	eluate-chymo-1
IKVPREGGGERKGNYW		2.25	2	923.489	1845.97	-0.71	-1.31064	24.68	eluate-chymo-2
IKVPREGGGERKGNYW		2.24	2	923.49	1845.97	0.29	0.535332	25.43	eluate-chymo-1
IKVPREGGGERKGNYW		2.21	2	923.49	1845.97	0.29	0.535332	26.32	eluate-chymo-2
IKVPREGGGERKGNYW		2.11	2	923.49	1845.97	-0.04	-0.0738389	26.05	eluate-chymo-2
KGNYWTLDPAcEDMFEK	C11(Nethylmaleimide)	4.05	3	724.654	2171.95	2.71	5.88598	43.96	eluate-trypsin-2
KGNYWTLDPAcEDmFEK	C11(Nethylmaleimide), M14(Oxidation)	4.02	3	729.984	2187.94	1.05	2.29734	39.33	eluate-trypsin-2
KGNYWTLDPAcEDmFEK	C11(Nethylmaleimide), M14(Oxidation)	3.43	3	729.984	2187.94	0.55	1.20337	39	eluate-trypsin-2
KGNYWTLDPAcEDmFEK	C11(Nethylmaleimide), M14(Oxidation)	3.42	3	729.984	2187.94	0.55	1.20337	38.8	eluate-trypsin-1
KGNYWTLDPAcEDMFEK	C11(Nethylmaleimide)	3.4	3	724.652	2171.94	0.18	0.39095	44.36	eluate-trypsin-2
KGNYWTLDPAcEDmFEK	C11(Nethylmaleimide), M14(Oxidation)	3.39	3	729.983	2187.93	-0.62	-1.35652	44.15	eluate-trypsin-1
KGNYWTLDPAcEDmFEK	C11(Nethylmaleimide), M14(Oxidation)	3.39	3	729.983	2187.93	-1.12	-2.45049	44.29	eluate-trypsin-2
KGNYWTLDPAcEDMFEK	C11(Nethylmaleimide)	3.37	3	724.652	2171.94	0.6	1.30317	43.82	eluate-trypsin-1
KGNYWTLDPAcEDMFEK	C11(Carbamidomethyl)	3.35	3	701.977	2103.92	0.61	1.28339	39.52	eluate-trypsin-1
KGNYWTLDPAcEDmFEK	C11(Nethylmaleimide), M14(Oxidation)	3.14	3	729.986	2187.94	3.31	7.24209	43.87	eluate-trypsin-1
KGNYWTLDPAcEDMFEK	C11(Nethylmaleimide)	3.13	3	724.652	2171.94	-0.24	-0.521266	44.22	eluate-trypsin-1
KGNYWTLDPAcEDmFEK	C11(Nethylmaleimide), M14(Oxidation)	2.87	3	729.984	2187.94	0.13	0.284432	39.08	eluate-trypsin-1
KGNYWTLDPAcEDmFEK	C11(Nethylmaleimide), M14(Oxidation)	2.83	3	729.987	2187.95	5.32	11.6399	44	eluate-trypsin-2
KGNYWTLDPAcEDMFEK	C11(Nethylmaleimide)	2.56	3	724.65	2171.94	-2.43	-5.2778	74.91	eluate-trypsin-2
KGNYWTLDPAcEDMFEK	C11(Nethylmaleimide)	3.76	2	1086.48	2171.94	1.17	2.54117	44.01	eluate-trypsin-2
KGNYWTLDPAcEDMFEK	C11(Nethylmaleimide)	3.71	2	1086.47	2171.94	-0.18	-0.390949	43.86	eluate-trypsin-1
KGNYWTLDPAcEDmFEK	C11(Nethylmaleimide), M14(Oxidation)	3.27	2	1094.47	2187.94	-0.2	-0.437587	39.15	eluate-trypsin-1
KGNYWTLDPAcEDmFEK	C11(Nethylmaleimide), M14(Oxidation)	3.24	2	1094.47	2187.93	-0.64	-1.40028	44.36	eluate-trypsin-2
KGNYWTLDPAcEDMFEK	C11(Nethylmaleimide)	3.16	2	1086.47	2171.94	-0.29	-0.629863	44.28	eluate-trypsin-2
KGNYWTLDPAcEDmFEK	C11(Nethylmaleimide), M14(Oxidation)	3.12	2	1094.47	2187.93	-1.2	-2.62552	38.88	eluate-trypsin-1
KGNYWTLDPAcEDmFEK	C11(Nethylmaleimide), M14(Oxidation)	3.06	2	1094.47	2187.94	-0.53	-1.15961	39.25	eluate-trypsin-2
KGNYWTLDPAcEDmFEK	C11(Nethylmaleimide), M14(Oxidation)	3.04	2	1094.47	2187.94	-0.08	-0.175035	43.95	eluate-trypsin-1
KGNYWTLDPAcEDmFEK	C11(Nethylmaleimide), M14(Oxidation)	2.97	2	1094.47	2187.94	0.92	2.0129	44.08	eluate-trypsin-2
KGNYWTLDPAcEDmFEK	C11(Nethylmaleimide), M14(Oxidation)	2.81	2	1094.47	2187.94	0.03	0.0656381	44.24	eluate-trypsin-1
KGNYWTLDPAcEDMFEK	C11(Nethylmaleimide)	2.81	2	1086.47	2171.94	-0.06	-0.130316	44.15	eluate-trypsin-1
KGNYWTLDPAcEDmFEK	C11(Nethylmaleimide), M14(Oxidation)	2.49	2	1094.47	2187.93	-1.65	-3.61009	38.95	eluate-trypsin-2
KGWQNSIR		2.66	2	494.792	988.577	-1.00921	-0.997678	15.46	50kD-band-trypsin-2
KGWQNSIR		2.53	2	494.769	988.53	-2.03	-2.00672	14.65	eluate-trypsin-2
KGWQNSIR		2.41	2	494.79	988.573	-0.625	-0.617858	15.76	50kD-band-trypsin-1
KGWQNSIR		2.4	2	494.792	988.577	-1.31921	-1.30414	15.76	50kD-band-trypsin-2
KGWQNSIR		2.37	2	494.77	988.533	0.44	0.434954	14.93	eluate-trypsin-2
KGWQNSIR		2.36	2	494.79	988.574	-0.255	-0.252086	15.49	50kD-band-trypsin-1
KGWQNSIR		2.27	2	494.793	988.578	0.350794	0.346787	15.2	50kD-band-trypsin-2
KGWQNSIR		2.23	2	494.77	988.532	-0.43	-0.425069	14.93	eluate-trypsin-1
kGWQNSIR	K1(Acetyl)	2.2	2	515.799	1030.59	-0.539206	-0.555701	18.51	50kD-band-trypsin-2
kGWQNSIR	K1(Acetyl)	2.09	2	515.797	1030.59	-0.185	-0.190658	19.6	50kD-band-trypsin-1
kGWQNSIR	K1(Acetyl)	2.02	2	515.799	1030.59	0.170794	0.176018	18.25	50kD-band-trypsin-2
kGWQNSIR	K1(Acetyl)	2.01	2	515.797	1030.59	-0.065	-0.0669881	19.33	50kD-band-trypsin-1
KGWQNSIR		2.01	2	494.791	988.574	0.055	0.0543716	16.02	50kD-band-trypsin-1
LAPETGRTVKEPEGPPPsPGKGGGGGGGTAPEKPDPAQKPPYSY	S18(Phospho)	5.04	4	1099.03	4393.12	0.79	3.47056	22.65	50kD-band-chymo-2
LAPETGRTVKEPEGPPPsPGKGGGGGGGTAPEKPDPAQKPPYSY	S18(Phospho)	4.69	4	1099.03	4393.11	0.23	1.01042	24.15	50kD-band-chymo-1
LAPETGRTVKEPEGPPPsPGKGGGGGGGTAPEKPDPAQKPPYSYVAL	S18(Phospho)	5.06	4	1169.83	4676.3	0.29	1.35613	29.19	50kD-band-chymo-2
LAPETGRTVKEPEGPPPsPGKGGGGGGGTAPEKPDPAQKPPYSYVAL	S18(Phospho)	4.81	4	1169.83	4676.31	1.54	7.20152	29.81	50kD-band-chymo-2
LAPPKYLQSGFL		2.18	2	667.379	1333.75	-0.27	-0.360113	58.06	eluate-chymo-2
LAPPKYLQSGFL		2.1	2	667.38	1333.75	0.37	0.493488	57.22	eluate-chymo-2
LAPPKYLQSGFL		2	2	667.379	1333.75	0.01	0.0133375	57.78	eluate-chymo-2
LNNSWPLPQPPSPM		3.01	2	789.393	1577.78	-0.25	-0.394444	45.96	50kD-band-chymo-2
LNNSWPLPQPPSPmPY	M14(Oxidation)	3.95	2	927.449	1853.89	1.15	2.13197	61.93	eluate-chymo-2
LNNSWPLPQPPsPmPY	S12(Phospho), M14(Oxidation)	3.94	2	967.431	1933.86	0.08	0.154708	46.79	50kD-band-chymo-2
LNNSWPLPQPPSPmPY	M14(Oxidation)	3.89	2	927.448	1853.89	0.29	0.537628	43.18	50kD-band-chymo-2
LNNSWPLPQPPSPmPY	M14(Oxidation)	3.78	2	927.449	1853.89	1.21	2.24321	61.67	eluate-chymo-2
LNNSWPLPQPPSPmPY	M14(Oxidation)	3.77	2	927.449	1853.89	0.62	1.14941	44.11	50kD-band-chymo-1
LNNSWPLPQPPSPMPY		3.75	2	919.452	1837.9	0.98	1.80114	68.32	eluate-chymo-2
LNNSWPLPQPPSPmPY	M14(Oxidation)	3.74	2	927.449	1853.89	0.75	1.39042	44.02	50kD-band-chymo-2
LNNSWPLPQPPSPmPY	M14(Oxidation)	3.74	2	927.449	1853.89	0.55	1.01964	61.32	eluate-chymo-1
LNNSWPLPQPPSPMPY		3.71	2	919.452	1837.9	0.85	1.56221	49.4	50kD-band-chymo-2
LNNSWPLPQPPSPMPY		3.69	2	919.451	1837.9	0.72	1.32328	49.11	50kD-band-chymo-2
LNNSWPLPQPPSPMPY		3.65	2	919.452	1837.9	1.05	1.92979	69.16	eluate-chymo-1
LNNSWPLPQPPsPmPY	S12(Phospho), M14(Oxidation)	3.64	2	967.432	1933.86	0.2	0.386771	47.07	50kD-band-chymo-2
LNNSWPLPQPPSPmPY	M14(Oxidation)	3.62	2	927.45	1853.89	1.41	2.61399	62.15	eluate-chymo-1
LNNSWPLPQPPSPmPY	M14(Oxidation)	3.6	2	927.449	1853.89	0.49	0.908406	44.56	50kD-band-chymo-2
LNNSWPLPQPPSPMPY		3.6	2	919.452	1837.9	1.25	2.29737	69.13	eluate-chymo-2
LNNSWPLPQPPSPMPY		3.55	2	919.452	1837.9	0.85	1.56221	68.35	eluate-chymo-1
LNNSWPLPQPPSPmPY	M14(Oxidation)	3.53	2	927.449	1853.89	1.15	2.13197	62.2	eluate-chymo-2
LNNSWPLPQPPSPMPY		3.52	2	919.452	1837.9	1.25	2.29737	68.61	eluate-chymo-1
LNNSWPLPQPPSPmPY	M14(Oxidation)	3.51	2	927.449	1853.89	0.69	1.27918	44.28	50kD-band-chymo-2
LNNSWPLPQPPSPMPY		3.51	2	919.451	1837.9	0.45	0.827053	48.96	50kD-band-chymo-1
LNNSWPLPQPPSPmPY	M14(Oxidation)	3.5	2	927.449	1853.89	0.62	1.14941	61.12	eluate-chymo-2
LNNSWPLPQPPSPmPY	M14(Oxidation)	3.49	2	927.449	1853.89	0.69	1.27918	61.59	eluate-chymo-1
LNNSWPLPQPPSPmPY	M14(Oxidation)	3.45	2	927.449	1853.89	0.42	0.778634	62.43	eluate-chymo-1
LNNSWPLPQPPSPmPY	M14(Oxidation)	3.43	2	927.449	1853.89	0.88	1.63142	61.06	eluate-chymo-1
LNNSWPLPQPPSPMPY		3.41	2	919.452	1837.9	1.11	2.04006	68.89	eluate-chymo-1
LNNSWPLPQPPSPmPY	M14(Oxidation)	3.39	2	927.449	1853.89	1.15	2.13197	43.84	50kD-band-chymo-1
LNNSWPLPQPPSPmPY	M14(Oxidation)	3.36	2	927.449	1853.89	0.42	0.778634	44.39	50kD-band-chymo-1
LNNSWPLPQPPSPmPY	M14(Oxidation)	3.35	2	927.45	1853.89	1.41	2.61399	61.87	eluate-chymo-1
LNNSWPLPQPPsPMPY	S12(Phospho)	3.34	2	959.434	1917.86	0.36	0.69043	51.47	50kD-band-chymo-2
LNNSWPLPQPPSPmPY	M14(Oxidation)	3.34	2	927.449	1853.89	0.82	1.52019	61.39	eluate-chymo-2
LNNSWPLPQPPSPMPY		3.32	2	919.452	1837.9	1.25	2.29737	68.87	eluate-chymo-2
LNNSWPLPQPPSPmPY	M14(Oxidation)	3.29	2	927.449	1853.89	0.62	1.14941	43.46	50kD-band-chymo-2
LNNSWPLPQPPSPmPY	M14(Oxidation)	3.29	2	927.449	1853.89	0.42	0.778634	43.75	50kD-band-chymo-2
LNNSWPLPQPPSPmPY	M14(Oxidation)	3.22	2	927.449	1853.89	0.42	0.778634	60.79	eluate-chymo-1
LNNSWPLPQPPSPMPY		3.22	2	919.451	1837.9	0.72	1.32328	67.8	eluate-chymo-1
LNNSWPLPQPPsPmPY	S12(Phospho), M14(Oxidation)	3.2	2	967.432	1933.86	1.02	1.97253	47.04	50kD-band-chymo-1
LNNSWPLPQPPSPMPY		3.19	2	919.451	1837.9	0.58	1.06598	48.56	50kD-band-chymo-2
LNNSWPLPQPPsPMPY	S12(Phospho)	3.14	2	959.435	1917.86	0.67	1.28497	51.21	50kD-band-chymo-2
LNNSWPLPQPPSPMPY		3.13	2	919.451	1837.89	0.32	0.588126	48.84	50kD-band-chymo-2
LNNSWPLPQPPSPMPY		3.11	2	919.451	1837.9	0.65	1.19463	68.04	eluate-chymo-2
LNNSWPLPQPPSPMPY		3.1	2	919.451	1837.9	0.78	1.43356	69.43	eluate-chymo-1
LNNSWPLPQPPSPMPY		3.1	2	919.451	1837.9	0.52	0.955705	67.76	eluate-chymo-2
LNNSWPLPQPPSPMPY		3.1	2	919.451	1837.89	0.38	0.6984	48	50kD-band-chymo-2
LNNSWPLPQPPsPmPY	S12(Phospho), M14(Oxidation)	3.08	2	967.432	1933.86	0.39	0.754204	46.76	50kD-band-chymo-1
LNNSWPLPQPPSPMPY		3.08	2	919.451	1837.9	0.65	1.19463	68.07	eluate-chymo-1
LNNSWPLPQPPSPmPY	M14(Oxidation)	3.05	2	927.449	1853.89	0.95	1.7612	68.05	eluate-chymo-2
LNNSWPLPQPPsPmPY	S12(Phospho), M14(Oxidation)	3.04	2	967.431	1933.86	0.02	0.0386771	47.37	50kD-band-chymo-2
LNNSWPLPQPPSPmPY	M14(Oxidation)	3.04	2	927.448	1853.89	0.16	0.296622	69	eluate-chymo-2
LNNSWPLPQPPSPMPY		3.04	2	919.452	1837.9	1.25	2.29737	68.59	eluate-chymo-2
LNNSWPLPQPPSPMPY		3.03	2	919.451	1837.9	0.72	1.32328	67.25	eluate-chymo-1
LNNSWPLPQPPSPMPY		3.02	2	919.455	1837.9	4.57	8.39922	48.28	50kD-band-chymo-2
LNNSWPLPQPPsPMPY	S12(Phospho)	3.01	2	959.434	1917.86	0.29	0.55618	51.73	50kD-band-chymo-2
LNNSWPLPQPPSPmPY	M14(Oxidation)	2.99	2	927.448	1853.89	0.09	0.16685	68.59	eluate-chymo-2
LNNSWPLPQPPSPMPY		2.98	2	919.451	1837.89	-0.21	-0.385958	66.68	eluate-chymo-2
LNNSWPLPQPPsPMPY	S12(Phospho)	2.95	2	959.435	1917.86	0.74	1.41922	51.35	50kD-band-chymo-1
LNNSWPLPQPPSPmPY	M14(Oxidation)	2.85	2	927.449	1853.89	0.42	0.778634	68.32	eluate-chymo-2
LNNSWPLPQPPSPmPY	M14(Oxidation)	2.82	2	927.449	1853.89	0.95	1.7612	60.31	eluate-chymo-2
LNNSWPLPQPPSPMPY		2.8	2	919.452	1837.9	0.98	1.80114	66.95	eluate-chymo-2
LNNSWPLPQPPSPMPY		2.79	2	919.451	1837.9	0.72	1.32328	67.49	eluate-chymo-2
LNNSWPLPQPPsPmPY	S12(Phospho), M14(Oxidation)	2.77	2	967.431	1933.85	-0.55	-1.06362	47.41	50kD-band-chymo-1
LNNSWPLPQPPsPmPY	S12(Phospho), M14(Oxidation)	2.75	2	967.431	1933.85	-0.74	-1.43105	47.65	50kD-band-chymo-2
LNNSWPLPQPPsPmPY	S12(Phospho), M14(Oxidation)	2.74	2	967.432	1933.86	0.27	0.522141	45.97	50kD-band-chymo-2
LNNSWPLPQPPsPMPY	S12(Phospho)	2.74	2	959.435	1917.86	0.67	1.28497	71.06	eluate-chymo-2
LNNSWPLPQPPSPmPY	M14(Oxidation)	2.7	2	927.449	1853.89	0.55	1.01964	60.84	eluate-chymo-2
LNNSWPLPQPPSPMPY		2.68	2	919.452	1837.9	1.05	1.92979	49.23	50kD-band-chymo-1
LNNSWPLPQPPSPMPY		2.66	2	919.451	1837.9	0.58	1.06598	47.74	50kD-band-chymo-2
LNNSWPLPQPPSPMPY		2.62	2	919.452	1837.9	0.85	1.56221	67.21	eluate-chymo-2
LNNSWPLPQPPSPmPY	M14(Oxidation)	2.6	2	927.449	1853.89	0.75	1.39042	60.53	eluate-chymo-1
LNNSWPLPQPPSPmPY	M14(Oxidation)	2.59	2	927.455	1853.9	7.53	13.9599	44.65	50kD-band-chymo-1
LNNSWPLPQPPSPMPY		2.58	2	919.452	1837.9	0.85	1.56221	67.53	eluate-chymo-1
LNNSWPLPQPPSPmPY	M14(Oxidation)	2.56	2	927.449	1853.89	1.02	1.89097	67.76	eluate-chymo-2
LNNSWPLPQPPsPmPY	S12(Phospho), M14(Oxidation)	2.55	2	967.432	1933.86	0.71	1.37304	45.69	50kD-band-chymo-2
LNNSWPLPQPPsPMPY	S12(Phospho)	2.52	2	959.434	1917.86	0.55	1.05482	71.86	eluate-chymo-1
LNNSWPLPQPPSPmPY	M14(Oxidation)	2.51	2	927.448	1853.89	-0.1	-0.185389	42.9	50kD-band-chymo-2
LNNSWPLPQPPsPMPY	S12(Phospho)	2.49	2	959.434	1917.86	0.23	0.441108	71.59	eluate-chymo-2
LNNSWPLPQPPSPMPY		2.46	2	919.451	1837.9	0.78	1.43356	69.69	eluate-chymo-1
LNNSWPLPQPPsPMPY	S12(Phospho)	2.43	2	959.434	1917.86	0.55	1.05482	50.93	50kD-band-chymo-2
LNNSWPLPQPPSPmPY	M14(Oxidation)	2.42	2	927.449	1853.89	0.88	1.63142	60.26	eluate-chymo-1
LNNSWPLPQPPSPmPY	M14(Oxidation)	2.42	2	927.449	1853.89	0.49	0.908406	62.71	eluate-chymo-1
LNNSWPLPQPPSPMPY		2.4	2	919.451	1837.9	0.65	1.19463	66.99	eluate-chymo-1
LNNSWPLPQPPsPmPY	S12(Phospho), M14(Oxidation)	2.38	2	967.432	1933.86	0.77	1.48907	46.51	50kD-band-chymo-2
LNNSWPLPQPPSPmPY	M14(Oxidation)	2.38	2	927.448	1853.89	0.23	0.426395	63.24	eluate-chymo-1
LNNSWPLPQPPsPMPY	S12(Phospho)	2.32	2	959.434	1917.86	-0.41	-0.786323	71.86	eluate-chymo-2
LNNSWPLPQPPSPMPY		2.32	2	919.451	1837.9	0.72	1.32328	69.39	eluate-chymo-2
LNNSWPLPQPPsPmPY	S12(Phospho), M14(Oxidation)	2.31	2	967.432	1933.86	0.9	1.74047	64.79	eluate-chymo-2
LNNSWPLPQPPSPmPY	M14(Oxidation)	2.31	2	927.448	1853.89	0.23	0.426395	43.56	50kD-band-chymo-1
LNNSWPLPQPPsPmPY	S12(Phospho), M14(Oxidation)	2.29	2	967.433	1933.86	1.78	3.44227	46.49	50kD-band-chymo-1
LNNSWPLPQPPsPmPY	S12(Phospho), M14(Oxidation)	2.29	2	967.432	1933.86	1.09	2.1079	65.32	eluate-chymo-2
LNNSWPLPQPPSPmPY	M14(Oxidation)	2.29	2	927.449	1853.89	1.21	2.24321	60.57	eluate-chymo-2
LNNSWPLPQPPSPmPY	M14(Oxidation)	2.25	2	927.449	1853.89	1.28	2.37298	62.74	eluate-chymo-2
LNNSWPLPQPPSPmPY	M14(Oxidation)	2.23	2	927.449	1853.89	0.69	1.27918	45.8	50kD-band-chymo-2
LNNSWPLPQPPSPmPY	M14(Oxidation)	2.21	2	927.448	1853.89	0.09	0.16685	49.31	50kD-band-chymo-2
LNNSWPLPQPPSPmPY	M14(Oxidation)	2.2	2	927.449	1853.89	0.42	0.778634	60.04	eluate-chymo-2
LNNSWPLPQPPsPMPY	S12(Phospho)	2.17	2	959.434	1917.86	-0.15	-0.287679	71.32	eluate-chymo-1
LNNSWPLPQPPsPMPY	S12(Phospho)	2.16	2	959.434	1917.86	0.36	0.69043	50.67	50kD-band-chymo-2
LNNSWPLPQPPsPmPY	S12(Phospho), M14(Oxidation)	2.15	2	967.432	1933.86	0.39	0.754204	65.17	eluate-chymo-1
LNNSWPLPQPPsPmPY	S12(Phospho), M14(Oxidation)	2.04	2	967.432	1933.86	0.77	1.48907	65.05	eluate-chymo-2
LNNSWPLPQPPSPmPY	M14(Oxidation)	2.01	2	927.451	1853.89	2.6	4.82012	64.39	eluate-chymo-2
LTLSGIYQYIIAK		3.78	2	741.934	1482.86	2.1	3.11401	53.88	eluate-trypsin-2
LTLSGIYQYIIAK		3.49	2	741.933	1482.86	1.93	2.86192	53.88	eluate-trypsin-1
MASYPEPEDAAGAL		3.2	2	711.317	1421.63	0.7	0.995138	47.1	eluate-chymo-1
MASYPEPEDAAGAL		2.7	2	711.315	1421.62	-1.71	-2.43098	34.84	50kD-band-chymo-1
MASYPEPEDAAGAL		2.68	2	711.317	1421.63	0.87	1.23682	46.57	eluate-chymo-2
MASYPEPEDAAGAL		2.5	2	711.315	1421.62	-1.45	-2.06135	34.73	50kD-band-chymo-2
MASYPEPEDAAGAL		2.41	2	711.315	1421.62	-2.05	-2.91433	35.13	50kD-band-chymo-1
MASYPEPEDAAGAL		2.24	2	711.317	1421.63	0.27	0.383839	46.85	eluate-chymo-2
MASYPEPEDAAGALL		2.06	2	767.858	1534.71	-0.37	-0.567842	59.48	eluate-chymo-1
MASYPEPEDAAGALL		2.05	2	767.858	1534.71	0.03	0.0460413	59.2	eluate-chymo-1
MMASyPEPEDAAGAL	Y5(Phospho)	2.47	2	816.815	1632.62	-5.45	-8.8978	48.61	50kD-band-chymo-1
MMAsYPEPEDAAGAL	S4(Phospho)	2.31	2	816.815	1632.62	-6.2	-10.1223	48.69	50kD-band-chymo-2
MMAsYPEPEDAAGAL	S4(Phospho)	2.27	2	816.815	1632.62	-5.22	-8.5223	48.97	50kD-band-chymo-2
MMASyPEPEDAAGAL	Y5(Phospho)	2.19	2	816.815	1632.62	-5.52	-9.01208	48.4	50kD-band-chymo-2
MMAsYPEPEDAAGAL	S4(Phospho)	2.07	2	816.815	1632.62	-5.52	-9.01208	66.63	eluate-chymo-2
MMAsYPEPEDAAGALL	S4(Phospho)	2.19	2	873.358	1745.71	-4.51	-7.87314	56.82	50kD-band-chymo-2
MMAsYPEPEDAAGALLAPETGR	S4(Phospho)	4.74	3	786.342	2357.01	-3.49	-8.22597	51.07	eluate-trypsin-2
MMAsYPEPEDAAGALLAPETGR	S4(Phospho)	4.62	3	786.342	2357.01	-3.8	-8.95664	50.88	eluate-trypsin-1
MmAsYPEPEDAAGALLAPETGR	M2(Oxidation), S4(Phospho)	4.05	3	791.67	2373	-7.37	-17.489	50.71	eluate-trypsin-2
MMAsYPEPEDAAGALLAPETGR	S4(Phospho)	3.91	3	786.345	2357.02	0.55	1.29636	50.79	eluate-trypsin-2
mMAsYPEPEDAAGALLAPETGR	M1(Oxidation), S4(Phospho)	3.76	3	791.675	2373.01	-1.58	-3.74936	46.63	eluate-trypsin-1
MMAsYPEPEDAAGALLAPETGR	S4(Phospho)	3.47	3	786.341	2357.01	-4.11	-9.68731	50.59	eluate-trypsin-1
MMAsYPEPEDAAGALLAPETGR	S4(Phospho)	3.39	3	786.342	2357.01	-2.71	-6.3875	51.17	eluate-trypsin-1
mMAsYPEPEDAAGALLAPETGR	M1(Oxidation), S4(Phospho)	3.2	3	791.674	2373.01	-2.89	-6.85799	46.82	eluate-trypsin-2
mMAsYPEPEDAAGALLAPETGR	M1(Oxidation), S4(Phospho)	3.02	3	791.673	2373.01	-3.59	-8.51909	46.48	eluate-trypsin-2
MmAsYPEPEDAAGALLAPETGR	M2(Oxidation), S4(Phospho)	2.56	3	791.675	2373.01	-1.43	-3.39341	46.93	eluate-trypsin-1
MmAsYPEPEDAAGALLAPETGR	M2(Oxidation), S4(Phospho)	2.54	3	791.675	2373.01	-1.73	-4.10531	46.32	eluate-trypsin-1
MMAsYPEPEDAAGALLAPETGR	S4(Phospho)	3.31	2	1179.01	2357.02	1.36	3.20555	51.14	eluate-trypsin-2
NNSWPLPQPPsPmPY	S11(Phospho), M13(Oxidation)	3.41	2	910.889	1820.77	0	0	45.04	50kD-band-chymo-2
NNSWPLPQPPsPMPY	S11(Phospho)	3.32	2	902.892	1804.78	0.15	0.270717	49.83	50kD-band-chymo-2
NNSWPLPQPPsPmPY	S11(Phospho), M13(Oxidation)	3.3	2	910.889	1820.77	0.13	0.2367	45.34	50kD-band-chymo-2
NNSWPLPQPPSPmPY	M13(Oxidation)	3.22	2	870.907	1740.81	0.99	1.7234	58.65	eluate-chymo-2
NNSWPLPQPPSPmPY	M13(Oxidation)	3.12	2	870.906	1740.81	0.01	0.0174081	66.51	eluate-chymo-2
NNSWPLPQPPsPMPY	S11(Phospho)	3.04	2	902.892	1804.78	0.63	1.13701	69.34	eluate-chymo-2
NNSWPLPQPPSPmPY	M13(Oxidation)	3.02	2	870.912	1740.82	6.46	11.2457	42.76	50kD-band-chymo-1
NNSWPLPQPPSPmPY	M13(Oxidation)	3.02	2	870.907	1740.81	1.06	1.84526	58.91	eluate-chymo-2
NNSWPLPQPPSPmPY	M13(Oxidation)	3.01	2	870.907	1740.81	0.71	1.23597	59.43	eluate-chymo-2
NNSWPLPQPPSPMPY		2.98	2	862.909	1724.81	0.81	1.3971	65.43	eluate-chymo-2
NNSWPLPQPPSPmPY	M13(Oxidation)	2.97	2	870.907	1740.81	0.85	1.47969	59.56	eluate-chymo-1
NNSWPLPQPPSPmPY	M13(Oxidation)	2.96	2	870.907	1740.81	0.92	1.60154	58.74	eluate-chymo-1
NNSWPLPQPPSPmPY	M13(Oxidation)	2.95	2	870.907	1740.81	1.2	2.08897	59.17	eluate-chymo-2
NNSWPLPQPPSPmPY	M13(Oxidation)	2.95	2	870.907	1740.81	0.5	0.870403	41.53	50kD-band-chymo-2
NNSWPLPQPPsPmPY	S11(Phospho), M13(Oxidation)	2.9	2	910.89	1820.77	0.26	0.473401	44.78	50kD-band-chymo-2
NNSWPLPQPPSPMPY		2.88	2	862.91	1724.81	0.95	1.63857	47.36	50kD-band-chymo-2
NNSWPLPQPPSPMPY		2.88	2	862.909	1724.81	0.6	1.03489	65.45	eluate-chymo-1
NNSWPLPQPPSPmPY	M13(Oxidation)	2.87	2	870.907	1740.81	0.71	1.23597	58.37	eluate-chymo-2
NNSWPLPQPPsPMPY	S11(Phospho)	2.83	2	902.892	1804.78	-0.18	-0.32486	50.09	50kD-band-chymo-2
NNSWPLPQPPSPmPY	M13(Oxidation)	2.83	2	870.907	1740.81	0.5	0.870403	41.65	50kD-band-chymo-1
NNSWPLPQPPSPmPY	M13(Oxidation)	2.8	2	870.907	1740.81	0.5	0.870403	58.21	eluate-chymo-1
NNSWPLPQPPSPMPY		2.77	2	862.909	1724.81	0.39	0.672676	67.12	eluate-chymo-1
NNSWPLPQPPSPMPY		2.76	2	862.91	1724.81	0.95	1.63857	47.64	50kD-band-chymo-2
NNSWPLPQPPSPMPY		2.75	2	862.91	1724.81	1.09	1.88005	66.24	eluate-chymo-2
NNSWPLPQPPSPmPY	M13(Oxidation)	2.74	2	870.906	1740.8	-0.34	-0.591874	66.24	eluate-chymo-2
NNSWPLPQPPSPmPY	M13(Oxidation)	2.7	2	870.906	1740.8	-0.2	-0.348161	42.22	50kD-band-chymo-1
NNSWPLPQPPSPmPY	M13(Oxidation)	2.69	2	870.907	1740.81	0.64	1.11412	42.67	50kD-band-chymo-2
NNSWPLPQPPSPmPY	M13(Oxidation)	2.67	2	870.907	1740.81	0.43	0.748547	57.38	eluate-chymo-1
NNSWPLPQPPSPMPY		2.67	2	862.91	1724.81	1.09	1.88005	66.51	eluate-chymo-2
NNSWPLPQPPSPMPY		2.67	2	862.909	1724.81	0.46	0.793413	64.64	eluate-chymo-1
NNSWPLPQPPSPmPY	M13(Oxidation)	2.66	2	870.907	1740.81	0.43	0.748547	42.5	50kD-band-chymo-1
NNSWPLPQPPSPMPY		2.66	2	862.909	1724.81	0.6	1.03489	46.76	50kD-band-chymo-1
NNSWPLPQPPSPMPY		2.66	2	862.909	1724.81	0.6	1.03489	66.03	eluate-chymo-1
NNSWPLPQPPsPMPY	S11(Phospho)	2.65	2	902.892	1804.78	0.15	0.270717	50.35	50kD-band-chymo-2
NNSWPLPQPPSPMPY		2.65	2	862.91	1724.81	0.95	1.63857	65.69	eluate-chymo-2
NNSWPLPQPPSPmPY	M13(Oxidation)	2.63	2	870.907	1740.81	0.5	0.870403	58.48	eluate-chymo-1
NNSWPLPQPPSPMPY		2.62	2	862.909	1724.81	0.74	1.27636	66.79	eluate-chymo-2
NNSWPLPQPPSPmPY	M13(Oxidation)	2.61	2	870.908	1740.81	1.62	2.82011	43.74	50kD-band-chymo-1
NNSWPLPQPPSPMPY		2.61	2	862.91	1724.81	1.73	2.98393	46.23	50kD-band-chymo-2
NNSWPLPQPPSPMPY		2.6	2	862.909	1724.81	0.88	1.51783	47.35	50kD-band-chymo-1
NNSWPLPQPPSPMPY		2.59	2	862.909	1724.81	0.88	1.51783	47.07	50kD-band-chymo-2
NNSWPLPQPPSPmPY	M13(Oxidation)	2.58	2	870.906	1740.81	0.29	0.504834	65.97	eluate-chymo-2
NNSWPLPQPPSPMPY		2.57	2	862.909	1724.81	0.67	1.15562	65.14	eluate-chymo-2
NNSWPLPQPPsPMPY	S11(Phospho)	2.56	2	902.893	1804.78	1.64	2.95984	49.05	50kD-band-chymo-2
NNSWPLPQPPSPmPY	M13(Oxidation)	2.56	2	870.906	1740.8	-0.06	-0.104448	41.39	50kD-band-chymo-1
NNSWPLPQPPSPmPY	M13(Oxidation)	2.55	2	870.907	1740.81	0.78	1.35783	59	eluate-chymo-1
NNSWPLPQPPSPMPY		2.55	2	862.91	1724.81	0.95	1.63857	46.47	50kD-band-chymo-1
NNSWPLPQPPSPMPY		2.55	2	862.909	1724.81	0.81	1.3971	65.96	eluate-chymo-2
NNSWPLPQPPSPMPY		2.55	2	862.909	1724.81	0.74	1.27636	47.64	50kD-band-chymo-1
NNSWPLPQPPSPmPY	M13(Oxidation)	2.53	2	870.907	1740.81	0.64	1.11412	58.11	eluate-chymo-2
NNSWPLPQPPSPMPY		2.53	2	862.91	1724.81	1.17	2.01803	47.03	50kD-band-chymo-1
NNSWPLPQPPSPmPY	M13(Oxidation)	2.52	2	870.906	1740.81	0.08	0.139264	41.8	50kD-band-chymo-2
NNSWPLPQPPSPmPY	M13(Oxidation)	2.51	2	870.906	1740.81	0.29	0.504834	65.43	eluate-chymo-2
NNSWPLPQPPSPMPY		2.51	2	862.909	1724.81	0.88	1.51783	64.87	eluate-chymo-2
NNSWPLPQPPSPMPY		2.51	2	862.909	1724.81	0.53	0.91415	46.79	50kD-band-chymo-2
NNSWPLPQPPsPMPY	S11(Phospho)	2.46	2	902.894	1804.78	1.98	3.57346	68.93	eluate-chymo-1
NNSWPLPQPPSPMPY		2.46	2	862.909	1724.81	0.53	0.91415	66.29	eluate-chymo-1
NNSWPLPQPPSPMPY		2.45	2	862.909	1724.81	0.53	0.91415	66.84	eluate-chymo-1
NNSWPLPQPPSPMPY		2.45	2	862.909	1724.81	0.1	0.172481	64.6	eluate-chymo-2
NNSWPLPQPPSPmPY	M13(Oxidation)	2.44	2	870.906	1740.81	0.08	0.139264	41.94	50kD-band-chymo-1
NNSWPLPQPPsPMPY	S11(Phospho)	2.43	2	902.894	1804.78	1.91	3.44713	68.8	eluate-chymo-2
NNSWPLPQPPSPmPY	M13(Oxidation)	2.43	2	870.907	1740.81	0.57	0.992259	43.32	50kD-band-chymo-1
NNSWPLPQPPsPmPY	S11(Phospho), M13(Oxidation)	2.42	2	910.89	1820.77	0.2	0.364154	45.08	50kD-band-chymo-1
NNSWPLPQPPsPMPY	S11(Phospho)	2.42	2	902.892	1804.78	0.42	0.758006	49.56	50kD-band-chymo-2
NNSWPLPQPPSPMPY		2.42	2	862.91	1724.81	1.17	2.01803	67.05	eluate-chymo-2
NNSWPLPQPPSPMPY		2.42	2	862.909	1724.81	0.17	0.293218	64.9	eluate-chymo-1
NNSWPLPQPPSPmPY	M13(Oxidation)	2.41	2	870.907	1740.81	0.78	1.35783	59.27	eluate-chymo-1
NNSWPLPQPPSPmPY	M13(Oxidation)	2.41	2	870.907	1740.81	0.71	1.23597	43.53	50kD-band-chymo-2
NNSWPLPQPPsPmPY	S11(Phospho), M13(Oxidation)	2.4	2	910.889	1820.77	-0.54	-0.983216	45.63	50kD-band-chymo-2
NNSWPLPQPPSPmPY	M13(Oxidation)	2.37	2	870.907	1740.81	0.85	1.47969	65.71	eluate-chymo-2
NNSWPLPQPPsPMPY	S11(Phospho)	2.36	2	902.893	1804.78	0.7	1.26334	49.66	50kD-band-chymo-1
NNSWPLPQPPSPmPY	M13(Oxidation)	2.33	2	870.906	1740.8	-0.2	-0.348161	42.1	50kD-band-chymo-2
NNSWPLPQPPSPMPY		2.31	2	862.909	1724.81	0.25	0.431203	65.16	eluate-chymo-1
NNSWPLPQPPSPmPY	M13(Oxidation)	2.3	2	870.907	1740.81	0.64	1.11412	59.82	eluate-chymo-1
NNSWPLPQPPSPmPY	M13(Oxidation)	2.28	2	870.906	1740.81	0.01	0.0174081	57.27	eluate-chymo-2
NNSWPLPQPPsPMPY	S11(Phospho)	2.25	2	902.893	1804.78	1.03	1.85892	69.46	eluate-chymo-1
NNSWPLPQPPSPMPY		2.24	2	862.909	1724.81	0.67	1.15562	66.56	eluate-chymo-1
NNSWPLPQPPSPmPY	M13(Oxidation)	2.23	2	870.907	1740.81	0.43	0.748547	43.22	50kD-band-chymo-2
NNSWPLPQPPSPMPY		2.23	2	862.909	1724.81	0.6	1.03489	65.73	eluate-chymo-1
NNSWPLPQPPSPMPY		2.23	2	862.908	1724.81	-0.6	-1.03489	64.04	eluate-chymo-2
NNSWPLPQPPSPMPY		2.21	2	862.91	1724.81	1.09	1.88005	64.32	eluate-chymo-2
NNSWPLPQPPsPMPY	S11(Phospho)	2.2	2	902.892	1804.78	0.36	0.64972	69.72	eluate-chymo-1
NNSWPLPQPPSPmPY	M13(Oxidation)	2.18	2	870.907	1740.81	0.5	0.870403	42.39	50kD-band-chymo-2
NNSWPLPQPPSPmPY	M13(Oxidation)	2.08	2	870.907	1740.81	1.2	2.08897	57.55	eluate-chymo-2
PAQWRPL		2.74	2	434.245	867.484	-0.1	-0.0867484	27.49	50kD-band-chymo-2
PAQWRPL		2.55	2	434.245	867.484	-0.1	-0.0867484	26.96	50kD-band-chymo-2
PAQWRPL		2.54	2	434.245	867.483	-0.45	-0.390367	35.36	eluate-chymo-2
PAQWRPL		2.52	2	434.245	867.484	0.11	0.0954232	27.22	50kD-band-chymo-2
PAQWRPL		2.44	2	434.245	867.484	-0.1	-0.0867484	27.95	50kD-band-chymo-1
PAQWRPL		2.37	2	434.245	867.483	-0.45	-0.390367	27.67	50kD-band-chymo-1
PAQWRPL		2.23	2	434.245	867.484	-0.1	-0.0867484	35.32	eluate-chymo-1
PLPQPPSPMPY		2.4	2	612.31	1223.61	0.3	0.367084	37.37	50kD-band-chymo-2
QNSIRHNLSLNEcF	C13(Nethylmaleimide)	3.55	2	900.429	1799.85	0.41	0.737939	49.69	eluate-chymo-2
QNSIRHNLSLNEcF	C13(Nethylmaleimide)	3.22	2	900.429	1799.85	0.28	0.503958	49.32	eluate-chymo-1
QNSIRHNLSLNEcF	C13(Nethylmaleimide)	3.21	2	900.429	1799.85	0.69	1.2419	48.84	eluate-chymo-2
QNSIRHNLSLNEcF	C13(Nethylmaleimide)	3.14	2	900.429	1799.85	0.35	0.629948	49.03	eluate-chymo-1
QNSIRHNLSLNEcF	C13(Nethylmaleimide)	3.08	2	900.429	1799.85	0.62	1.11591	48.74	eluate-chymo-1
QNSIRHNLSLNEcF	C13(Nethylmaleimide)	2.99	2	900.428	1799.85	0.07	0.125989	49.41	eluate-chymo-2
QNSIRHNLSLNEcF	C13(Nethylmaleimide)	2.85	2	900.428	1799.85	0.07	0.125989	49.13	eluate-chymo-2
QNSIRHNLSLNEcF	C13(Nethylmaleimide)	2.71	2	900.428	1799.85	0.07	0.125989	49.88	eluate-chymo-1
QNSIRHNLSLNEcF	C13(Nethylmaleimide)	2.59	2	900.428	1799.85	-0.06	-0.107991	48.57	eluate-chymo-2
QNSIRHNLSLNEcF	C13(Nethylmaleimide)	2.48	2	900.429	1799.85	0.21	0.377968	35.49	50kD-band-chymo-1
QNSIRHNLSLNEcF	C13(Nethylmaleimide)	2.44	2	900.428	1799.85	-0.2	-0.35997	35.18	50kD-band-chymo-2
QNSIRHNLSLNEcF	C13(Nethylmaleimide)	2.37	2	900.428	1799.85	-0.47	-0.845929	49.59	eluate-chymo-1
QNSIRHNLSLNEcF	C13(Nethylmaleimide)	2.28	2	900.428	1799.85	-0.13	-0.23398	35.53	50kD-band-chymo-2
QNSIRHNLSLNEcF	C13(Nethylmaleimide)	2.16	2	900.43	1799.85	2.04	3.6717	35.83	50kD-band-chymo-2
QPELAMMHcSYWDHDSK	C9(Nethylmaleimide)	3.17	3	734.978	2202.92	7.19	15.839	71.29	eluate-trypsin-2
QPELAMMHcSYWDHDSK	C9(Nethylmaleimide)	2.93	3	734.976	2202.91	3.7	8.15078	36.68	eluate-trypsin-1
QPELAMMHcSYWDHDSK	C9(Nethylmaleimide)	2.81	3	734.974	2202.91	1.29	2.84175	36.58	eluate-trypsin-2
QPELAMMHcSYWDHDSK	C9(Nethylmaleimide)	2.8	3	734.973	2202.9	0.29	0.638842	74.42	eluate-trypsin-2
QPELAMMHcSYWDHDSK	C9(Nethylmaleimide)	2.69	3	734.974	2202.91	1.79	3.94321	36.85	eluate-trypsin-2
QPELAMMHcSYWDHDSK	C9(Nethylmaleimide)	2.69	3	734.974	2202.91	1.7	3.74494	36.4	eluate-trypsin-1
QPELAmMHcSYWDHDSK	M6(Oxidation), C9(Nethylmaleimide)	2.67	3	740.304	2218.9	-0.17	-0.377213	31.98	eluate-trypsin-2
QPELAMmHcSYWDHDSK	M7(Oxidation), C9(Nethylmaleimide)	2.61	3	740.305	2218.9	0.32	0.710048	36.28	eluate-trypsin-2
QPELAMmHcSYWDHDSK	M7(Oxidation), C9(Nethylmaleimide)	2.59	3	740.305	2218.9	0.49	1.08726	30.73	eluate-trypsin-2
QPELAMMHcSYWDHDSK	C9(Nethylmaleimide)	2.55	3	734.977	2202.92	5.94	13.0853	71.88	eluate-trypsin-1
QPELAMMHcSYWDHDSK	C9(Nethylmaleimide)	2.53	3	734.974	2202.91	2.04	4.49393	72.52	eluate-trypsin-2
QPELAMMHcSYWDHDSK	C9(Nethylmaleimide)	2.53	3	734.972	2202.9	-0.71	-1.56406	74.99	eluate-trypsin-2
QPELAMMHcSYWDHDSK	C9(Carbamidomethyl)	2.52	3	712.297	2134.88	-0.74	-1.57981	31.18	eluate-trypsin-1
QPELAMMHcSYWDHDSK	C9(Nethylmaleimide)	3.1	2	1101.96	2202.91	1.71	3.76697	36.22	eluate-trypsin-2
QPELAMMHcSYWDHDSK	C9(Nethylmaleimide)	2.77	2	1101.96	2202.9	0.16	0.352465	36.12	eluate-trypsin-1
QPELAmMHcSYWDHDSK	M6(Oxidation), C9(Nethylmaleimide)	2.76	2	1109.95	2218.9	1.35	2.99552	32.08	eluate-trypsin-2
QPELAMmHcSYWDHDSK	M7(Oxidation), C9(Nethylmaleimide)	2.62	2	1109.95	2218.9	-1.29	-2.86238	36.28	eluate-trypsin-1
QPELAMMHcSYWDHDSK	C9(Nethylmaleimide)	2.54	2	1101.96	2202.91	1.82	4.00929	36.52	eluate-trypsin-2
QPELAMmHcSYWDHDSK	M7(Oxidation), C9(Nethylmaleimide)	2.51	2	1109.95	2218.9	0.47	1.04288	30.71	eluate-trypsin-1
QPELAMmHcSYWDHDSK	M7(Oxidation), C9(Nethylmaleimide)	2.42	2	1109.95	2218.9	0.69	1.53104	30.82	eluate-trypsin-2
QPELAmMHcSYWDHDSK	M6(Oxidation), C9(Nethylmaleimide)	2.37	2	1109.95	2218.9	0.69	1.53104	32.26	eluate-trypsin-1
QPELAMMHcSYWDHDSK	C9(Nethylmaleimide)	2.3	2	1101.96	2202.91	2.15	4.73625	36.41	eluate-trypsin-1
QPELAMmHcSYWDHDSK	M7(Oxidation), C9(Nethylmaleimide)	2.28	2	1109.95	2218.9	0.47	1.04288	36.35	eluate-trypsin-2
QPELAMMHcSYWDHDSK	C9(Nethylmaleimide)	2.28	2	1101.96	2202.91	3.59	7.90845	36.72	eluate-trypsin-1
QYIIAKF		2.56	2	441.758	882.508	-0.33	-0.291228	45.12	eluate-chymo-1
QYIIAKF		2.18	2	441.758	882.509	1.13	0.997236	44.76	eluate-chymo-2
QYIIAKF		2.01	2	441.758	882.508	-0.39	-0.344178	45.03	eluate-chymo-2
QYIIAKFPF		2.84	2	563.818	1126.63	0.09	0.101397	46.18	50kD-band-chymo-2
QYIIAKFPF		2.75	2	563.819	1126.63	0.42	0.473185	64.45	eluate-chymo-1
QYIIAKFPF		2.6	2	563.818	1126.63	0.09	0.101397	45.63	50kD-band-chymo-1
QYIIAKFPF		2.58	2	563.818	1126.63	0.09	0.101397	64.45	eluate-chymo-2
QYIIAKFPF		2.53	2	563.819	1126.63	0.96	1.08157	45.87	50kD-band-chymo-1
QYIIAKFPF		2.49	2	563.818	1126.63	0.09	0.101397	46.16	50kD-band-chymo-1
QYIIAKFPF		2.4	2	563.819	1126.63	0.53	0.597114	64.19	eluate-chymo-2
QYIIAKFPF		2.34	2	563.819	1126.63	0.31	0.349255	45.91	50kD-band-chymo-2
QYIIAKFPF		2.32	2	563.819	1126.63	0.53	0.597114	64.73	eluate-chymo-1
QYIIAKFPF		2.31	2	563.819	1126.63	0.42	0.473185	45.64	50kD-band-chymo-2
QYIIAKFPF		2.23	2	563.819	1126.63	0.2	0.225326	64.72	eluate-chymo-2
QYIIAKFPF		2.08	2	563.818	1126.63	-0.02	-0.0225326	64.19	eluate-chymo-1
QYIIAKFPFY		2.58	2	645.35	1289.69	0.39	0.50298	47.59	50kD-band-chymo-2
QYIIAKFPFY		2.37	2	645.35	1289.69	0.39	0.50298	67.03	eluate-chymo-2
QYIIAKFPFY		2.35	2	645.35	1289.69	-0.27	-0.348217	67.36	eluate-chymo-1
QYIIAKFPFY		2.18	2	645.35	1289.69	0.2	0.257939	67.09	eluate-chymo-1
RPFRPPPAHFQPGK		3.92	4	408.728	1631.89	-0.35	-0.571162	16.15	eluate-trypsin-2
RPFRPPPAHFQPGK		3.87	4	408.729	1631.89	0.63	1.02809	16.42	eluate-trypsin-1
RPFRPPPAHFQPGK		3.75	4	408.729	1631.89	0.55	0.897541	17.01	eluate-trypsin-1
RPFRPPPAHFQPGK		3.72	4	408.729	1631.89	0.55	0.897541	16.72	eluate-trypsin-1
RPFRPPPAHFQPGK		3.7	4	408.728	1631.89	0.03	0.0489568	16.13	eluate-trypsin-1
RPFRPPPAHFQPGK		3.49	4	408.729	1631.89	1	1.63189	16.72	eluate-trypsin-2
RPFRPPPAHFQPGK		3.4	4	408.729	1631.89	0.93	1.51766	15.86	eluate-trypsin-2
RPFRPPPAHFQPGK		3.3	4	408.729	1631.89	1.07	1.74613	15.31	eluate-trypsin-1
RPFRPPPAHFQPGK		3.2	4	408.728	1631.89	-0.2	-0.326378	17.02	eluate-trypsin-2
RPFRPPPAHFQPGK		3.09	4	408.729	1631.89	0.7	1.14233	15.58	eluate-trypsin-2
RPFRPPPAHFQPGK		3.02	4	408.729	1631.89	0.85	1.38711	16.44	eluate-trypsin-2
RPFRPPPAHFQPGK		2.51	3	544.636	1631.89	1.08	1.76245	16.44	eluate-trypsin-2
RPFRPPPAHFQPGK		3.16	2	816.451	1631.89	1.39	2.26833	16.84	eluate-trypsin-1
RPFRPPPAHFQPGK		2.96	2	816.45	1631.89	0.57	0.930179	16.27	eluate-trypsin-1
RPFRPPPAHFQPGK		2.74	2	816.485	1631.96	-2.28921	-3.7359	16.62	50kD-band-trypsin-2
RPFRPPPAHFQPGK		2.66	2	816.45	1631.89	1.02	1.66453	16.56	eluate-trypsin-1
RPFRPPPAHFQPGK		2.59	2	816.451	1631.89	1.17	1.90932	16.62	eluate-trypsin-2
RPFRPPPAHFQPGK		2.54	2	816.451	1631.89	1.76	2.87213	16.91	eluate-trypsin-2
RPFRPPPAHFQPGK		2.46	2	816.449	1631.89	-0.4	-0.652756	16.32	eluate-trypsin-2
RPFRPPPAHFQPGK		2.33	2	816.484	1631.96	-0.135	-0.220315	16.68	50kD-band-trypsin-1
RPFRPPPAHFQPGK		2.27	2	816.484	1631.96	0.165	0.269274	17.21	50kD-band-trypsin-1
RPFRPPPAHFQPGK		2.23	2	816.483	1631.96	-0.815	-1.33005	16.95	50kD-band-trypsin-1
RPLESRDY		2.75	2	518.265	1035.52	0.07	0.0724865	14.62	eluate-chymo-2
RPLESRDY		2.38	2	518.265	1035.52	0.55	0.569537	14.35	eluate-chymo-2
RPLESRDY		2.28	2	518.264	1035.52	-0.99	-1.02517	14.89	eluate-chymo-2
RPLESRDY		2.08	2	518.265	1035.52	0.66	0.683445	15.05	eluate-chymo-1
RPLESRDY		2.01	2	518.265	1035.52	0.07	0.0724865	14.78	eluate-chymo-1
RPPPAHF		2.6	2	411.224	821.442	-0.03	-0.0246433	16.28	50kD-band-chymo-1
RPPPAHF		2.6	2	411.224	821.442	-0.03	-0.0246433	12.43	50kD-band-chymo-2
RPPPAHF		2.57	2	411.225	821.442	0.05	0.0410721	15.16	50kD-band-chymo-1
RPPPAHF		2.55	2	411.224	821.442	-0.03	-0.0246433	14.33	50kD-band-chymo-1
RPPPAHF		2.54	2	411.225	821.442	0.86	0.70644	12.71	50kD-band-chymo-2
RPPPAHF		2.53	2	411.225	821.442	0.12	0.098573	15.79	50kD-band-chymo-2
RPPPAHF		2.53	2	411.225	821.442	0.05	0.0410721	13.01	50kD-band-chymo-2
RPPPAHF		2.53	2	411.224	821.442	-0.25	-0.20536	16	50kD-band-chymo-1
RPPPAHF		2.52	2	411.224	821.441	-0.4	-0.328577	12.15	50kD-band-chymo-2
RPPPAHF		2.51	2	411.224	821.442	-0.1	-0.0821442	14.59	50kD-band-chymo-1
RPPPAHF		2.51	2	411.224	821.442	-0.18	-0.147859	15.44	50kD-band-chymo-1
RPPPAHF		2.51	2	411.224	821.441	-0.33	-0.271076	14.7	50kD-band-chymo-2
RPPPAHF		2.5	2	411.224	821.442	-0.18	-0.147859	13.6	50kD-band-chymo-2
RPPPAHF		2.5	2	411.224	821.441	-0.33	-0.271076	13.26	50kD-band-chymo-1
RPPPAHF		2.44	2	411.225	821.442	0.57	0.468222	13.81	50kD-band-chymo-1
RPPPAHF		2.42	2	411.224	821.442	-0.03	-0.0246433	14.87	50kD-band-chymo-1
RPPPAHF		2.35	2	411.224	821.442	-0.03	-0.0246433	17.12	50kD-band-chymo-1
RPPPAHF		2.35	2	411.224	821.442	-0.18	-0.147859	13.88	50kD-band-chymo-2
RPPPAHF		2.34	2	411.225	821.442	0.12	0.098573	13.3	50kD-band-chymo-2
RPPPAHF		2.34	2	411.224	821.442	-0.18	-0.147859	14.97	50kD-band-chymo-2
RPPPAHF		2.33	2	411.224	821.442	-0.03	-0.0246433	16.06	50kD-band-chymo-2
RPPPAHF		2.3	2	411.224	821.442	-0.03	-0.0246433	16.33	50kD-band-chymo-2
RPPPAHF		2.27	2	411.224	821.442	-0.1	-0.0821442	14.43	50kD-band-chymo-2
RPPPAHF		2.26	2	411.224	821.441	-0.33	-0.271076	16.56	50kD-band-chymo-1
RPPPAHF		2.25	2	411.225	821.443	1.01	0.829657	15.53	50kD-band-chymo-2
RPPPAHF		2.16	2	411.224	821.442	-0.25	-0.20536	15.23	50kD-band-chymo-2
RPPPAHF		2.12	2	411.224	821.441	-0.33	-0.271076	17.3	eluate-chymo-2
RPPPAHF		2.01	2	411.224	821.442	-0.1	-0.0821442	13.37	eluate-chymo-2
RPPPAHFQPGKGL		4.39	3	467.93	1401.78	0.14	0.196249	18.7	50kD-band-chymo-2
RPPPAHFQPGKGL		4.18	3	467.93	1401.77	-0.26	-0.364461	17.58	50kD-band-chymo-2
RPPPAHFQPGKGL		4.08	3	467.93	1401.78	0.2	0.280355	19.91	50kD-band-chymo-1
RPPPAHFQPGKGL		4.06	3	467.93	1401.78	0.07	0.0981243	19.08	50kD-band-chymo-1
RPPPAHFQPGKGL		4.02	3	467.93	1401.78	0.07	0.0981243	17.87	50kD-band-chymo-2
RPPPAHFQPGKGL		4	3	467.93	1401.78	0.2	0.280355	17.33	50kD-band-chymo-2
RPPPAHFQPGKGL		4	3	467.93	1401.78	0.01	0.0140178	19.35	50kD-band-chymo-1
RPPPAHFQPGKGL		3.83	3	467.93	1401.77	-0.19	-0.266337	18.79	50kD-band-chymo-1
RPPPAHFQPGKGL		3.75	3	467.93	1401.78	0.01	0.0140178	18.17	50kD-band-chymo-2
RPPPAHFQPGKGL		3.66	3	467.93	1401.77	-0.13	-0.182231	18.43	50kD-band-chymo-2
RPPPAHFQPGKGL		3.51	3	467.93	1401.78	0.01	0.0140178	18.96	50kD-band-chymo-2
RPPPAHFQPGKGL		3.48	3	467.93	1401.77	-0.13	-0.182231	19.64	50kD-band-chymo-1
RPPPAHFQPGKGL		2.88	3	467.93	1401.78	0.92	1.28963	18.54	50kD-band-chymo-1
RPPPAHFQPGKGL		2.98	2	701.391	1401.78	0.1	0.140178	17.72	50kD-band-chymo-2
RPPPAHFQPGKGL		2.62	2	701.393	1401.78	1.93	2.70543	17.46	50kD-band-chymo-2
RPPPAHFQPGKGL		2.35	2	701.392	1401.78	1.06	1.48588	18.7	50kD-band-chymo-1
RPPPAHFQPGKGLF		4.86	3	516.952	1548.84	-0.43	-0.666002	35.55	eluate-chymo-1
RPPPAHFQPGKGLF		4.63	3	516.953	1548.84	0.28	0.433676	36.92	eluate-chymo-2
RPPPAHFQPGKGLF		4.57	3	516.953	1548.84	0.04	0.0619537	37.53	eluate-chymo-1
RPPPAHFQPGKGLF		4.55	3	516.952	1548.84	-0.43	-0.666002	27.18	50kD-band-chymo-1
RPPPAHFQPGKGLF		4.52	3	516.952	1548.84	-0.43	-0.666002	35.84	eluate-chymo-1
RPPPAHFQPGKGLF		4.45	3	516.953	1548.84	0.16	0.247815	26.59	50kD-band-chymo-1
RPPPAHFQPGKGLF		4.43	3	516.953	1548.84	0.16	0.247815	36.68	eluate-chymo-1
RPPPAHFQPGKGLF		4.41	3	516.952	1548.84	-0.55	-0.851863	34.72	eluate-chymo-2
RPPPAHFQPGKGLF		4.37	3	516.953	1548.84	-0.31	-0.480141	35.57	eluate-chymo-2
RPPPAHFQPGKGLF		4.34	3	516.953	1548.84	0.4	0.619538	36.64	eluate-chymo-2
RPPPAHFQPGKGLF		4.28	3	516.953	1548.84	0.16	0.247815	36.41	eluate-chymo-1
RPPPAHFQPGKGLF		4.28	3	516.952	1548.84	-0.43	-0.666002	35.28	eluate-chymo-2
RPPPAHFQPGKGLF		4.27	3	516.953	1548.84	0.16	0.247815	26.86	50kD-band-chymo-1
RPPPAHFQPGKGLF		4.27	3	516.952	1548.84	-0.55	-0.851863	26.56	50kD-band-chymo-2
RPPPAHFQPGKGLF		4.25	3	516.953	1548.84	0.04	0.0619537	38.06	eluate-chymo-1
RPPPAHFQPGKGLF		4.23	3	516.953	1548.84	0.28	0.433676	37.75	eluate-chymo-2
RPPPAHFQPGKGLF		4.21	3	516.952	1548.84	-0.66	-1.02224	34.44	eluate-chymo-2
RPPPAHFQPGKGLF		4.2	3	516.953	1548.84	0.16	0.247815	37.47	eluate-chymo-2
RPPPAHFQPGKGLF		4.15	3	516.953	1548.84	0.28	0.433676	25.99	50kD-band-chymo-2
RPPPAHFQPGKGLF		4.14	3	516.953	1548.84	-0.19	-0.29428	38.33	eluate-chymo-1
RPPPAHFQPGKGLF		4.1	3	516.953	1548.84	-0.07	-0.108419	35.28	eluate-chymo-1
RPPPAHFQPGKGLF		4.07	3	516.952	1548.84	-0.55	-0.851863	36.12	eluate-chymo-1
RPPPAHFQPGKGLF		4.06	3	516.953	1548.84	0.4	0.619538	36.37	eluate-chymo-2
RPPPAHFQPGKGLF		4.02	3	516.953	1548.84	-0.31	-0.480141	34.43	eluate-chymo-1
RPPPAHFQPGKGLF		4.01	3	516.953	1548.84	0.04	0.0619537	37.2	eluate-chymo-2
RPPPAHFQPGKGLF		3.98	3	516.953	1548.84	0.16	0.247815	26.25	50kD-band-chymo-2
RPPPAHFQPGKGLF		3.9	3	516.952	1548.84	-0.66	-1.02224	35.83	eluate-chymo-2
RPPPAHFQPGKGLF		3.88	3	516.953	1548.84	0.16	0.247815	37.8	eluate-chymo-1
RPPPAHFQPGKGLF		3.88	3	516.953	1548.84	-0.31	-0.480141	34.99	eluate-chymo-1
RPPPAHFQPGKGLF		3.87	3	516.952	1548.84	-0.55	-0.851863	34.71	eluate-chymo-1
RPPPAHFQPGKGLF		3.82	3	516.953	1548.84	-0.19	-0.29428	34.15	eluate-chymo-1
RPPPAHFQPGKGLF		3.73	3	516.953	1548.84	-0.07	-0.108419	34.15	eluate-chymo-2
RPPPAHFQPGKGLF		3.65	3	516.953	1548.84	0.4	0.619538	38.05	eluate-chymo-2
RPPPAHFQPGKGLF		3.63	3	516.953	1548.84	0.16	0.247815	38.33	eluate-chymo-2
RPPPAHFQPGKGLF		3.59	3	516.953	1548.84	-0.07	-0.108419	26.83	50kD-band-chymo-2
RPPPAHFQPGKGLF		3.55	3	516.953	1548.84	0.16	0.247815	37.24	eluate-chymo-1
RPPPAHFQPGKGLF		3.39	3	516.953	1548.84	0.16	0.247815	36.97	eluate-chymo-1
RPPPAHFQPGKGLF		3.59	2	774.925	1548.84	-0.42	-0.650514	35.41	eluate-chymo-1
RPPPAHFQPGKGLF		3.52	2	774.925	1548.84	-0.42	-0.650514	35.12	eluate-chymo-1
RPPPAHFQPGKGLF		3.47	2	774.925	1548.84	-0.66	-1.02224	34.86	eluate-chymo-1
RPPPAHFQPGKGLF		3.3	2	774.925	1548.84	-0.34	-0.526607	35.62	eluate-chymo-2
RPPPAHFQPGKGLF		3.2	2	774.925	1548.84	-0.97	-1.50238	34.57	eluate-chymo-1
RPPPAHFQPGKGLF		3.13	2	774.925	1548.84	-0.81	-1.25456	35.97	eluate-chymo-1
RPPPAHFQPGKGLF		3.12	2	774.925	1548.84	-0.58	-0.898329	34.48	eluate-chymo-2
RPPPAHFQPGKGLF		3.11	2	774.925	1548.84	-0.58	-0.898329	35.04	eluate-chymo-2
RPPPAHFQPGKGLF		3.03	2	774.925	1548.84	-0.34	-0.526607	35.88	eluate-chymo-2
RPPPAHFQPGKGLF		2.96	2	774.925	1548.84	-0.42	-0.650514	36.26	eluate-chymo-1
RPPPAHFQPGKGLF		2.91	2	774.925	1548.84	-0.42	-0.650514	35.32	eluate-chymo-2
RPPPAHFQPGKGLF		2.9	2	774.925	1548.84	-0.66	-1.02224	34.76	eluate-chymo-2
RPPPAHFQPGKGLF		2.85	2	774.925	1548.84	-0.1	-0.154884	36.68	eluate-chymo-2
RPPPAHFQPGKGLF		2.85	2	774.925	1548.84	-0.34	-0.526607	37.51	eluate-chymo-2
RPPPAHFQPGKGLF		2.77	2	774.925	1548.84	-0.81	-1.25456	35.68	eluate-chymo-1
RPPPAHFQPGKGLF		2.76	2	774.925	1548.84	-0.03	-0.0464653	37.78	eluate-chymo-2
RPPPAHFQPGKGLF		2.69	2	774.926	1548.84	0.29	0.449165	36.41	eluate-chymo-2
RPPPAHFQPGKGLF		2.69	2	774.925	1548.84	-0.18	-0.278792	36.82	eluate-chymo-1
RPPPAHFQPGKGLF		2.63	2	774.925	1548.84	0.05	0.0774422	36.97	eluate-chymo-2
RPPPAHFQPGKGLF		2.59	2	774.925	1548.84	0.13	0.20135	37.24	eluate-chymo-2
RPPPAHFQPGKGLF		2.54	2	774.925	1548.84	-0.1	-0.154884	36.15	eluate-chymo-2
RPPPAHFQPGKGLF		2.53	2	774.925	1548.84	-0.5	-0.774421	36.55	eluate-chymo-1
RPPPAHFQPGKGLF		2.51	2	774.925	1548.84	0.05	0.0774422	34.2	eluate-chymo-2
RPPPAHFQPGKGLF		2.45	2	774.925	1548.84	-0.26	-0.402699	37.49	eluate-chymo-1
RPPPAHFQPGKGLF		2.43	2	774.925	1548.84	-0.1	-0.154884	37.11	eluate-chymo-1
RPPPAHFQPGKGLF		2.41	2	774.926	1548.84	0.37	0.573072	26.71	50kD-band-chymo-1
RPPPAHFQPGKGLF		2.4	2	774.925	1548.84	-0.74	-1.14614	34.27	eluate-chymo-1
RPPPAHFQPGKGLF		2.26	2	774.926	1548.84	0.68	1.05321	26.12	50kD-band-chymo-2
SPASPATAAPPAPAPTSAPGLQF		3.29	3	702.028	2104.07	-0.66	-1.38869	38.29	50kD-band-chymo-2
SPASPATAAPPAPAPTSAPGLQF		3.28	3	702.028	2104.07	-0.83	-1.74638	38.81	50kD-band-chymo-1
SPASPATAAPPAPAPTSAPGLQF		4.09	2	1052.54	2104.07	0.25	0.526018	38.54	50kD-band-chymo-2
SPASPATAAPPAPAPTSAPGLQF		3.84	2	1052.54	2104.07	0.36	0.757466	38.73	50kD-band-chymo-1
SPASPATAAPPAPAPTSAPGLQF		3.64	2	1052.54	2104.07	0.71	1.49389	38.81	50kD-band-chymo-2
SPAsPATAAPPAPAPTSAPGLQF	S4(Phospho)	3.38	2	1092.52	2184.04	0.45	0.982817	41.48	50kD-band-chymo-2
SPAsPATAAPPAPAPTSAPGLQF	S4(Phospho)	3.32	2	1092.52	2184.04	0.56	1.22306	41.74	50kD-band-chymo-2
SPASPATAAPPAPAPTSAPGLQF		3.16	2	1052.54	2104.07	1.29	2.71426	53.08	eluate-chymo-1
SPASPATAAPPAPAPTSAPGLQF		3.04	2	1052.54	2104.07	0.01	0.0210407	38.43	50kD-band-chymo-1
SPAsPATAAPPAPAPTSAPGLQF	S4(Phospho)	3	2	1092.52	2184.04	0.79	1.72539	41.7	50kD-band-chymo-1
SPASPAtAAPPAPAPTSAPGLQF	T7(Phospho)	2.31	2	1092.52	2184.04	0.12	0.262085	41.44	50kD-band-chymo-1
SPAsPATAAPPAPAPTSAPGLQF	S4(Phospho)	2.24	2	1092.52	2184.04	-0.11	-0.240244	42.02	50kD-band-chymo-2
SPASPATAAPPAPAPTSAPGLQF		2.18	2	1052.54	2104.07	-0.1	-0.210407	38.25	50kD-band-chymo-2
SPASPATAAPPAPAPTSAPGLQF		2.15	2	1052.54	2104.07	0.94	1.97783	52.76	eluate-chymo-2
TLDPAcEDMF	C6(Nethylmaleimide)	3.11	2	633.755	1266.5	1.05	1.32983	45.87	50kD-band-chymo-1
TLDPAcEDmF	C6(Nethylmaleimide), M9(Oxidation)	3.03	2	641.752	1282.5	0.34	0.436049	63.62	eluate-chymo-2
TLDPAcEDmF	C6(Nethylmaleimide), M9(Oxidation)	2.95	2	641.752	1282.5	0.34	0.436049	51.56	eluate-chymo-2
TLDPAcEDmF	C6(Nethylmaleimide), M9(Oxidation)	2.95	2	641.752	1282.5	0.15	0.192375	51.28	eluate-chymo-2
TLDPAcEDmF	C6(Nethylmaleimide), M9(Oxidation)	2.83	2	641.752	1282.5	0.24	0.307799	63.34	eluate-chymo-2
TLDPAcEDMF	C6(Nethylmaleimide)	2.8	2	633.755	1266.5	1.05	1.32983	63.25	eluate-chymo-2
TLDPAcEDmF	C6(Nethylmaleimide), M9(Oxidation)	2.76	2	641.752	1282.5	0.53	0.679724	38.1	50kD-band-chymo-2
TLDPAcEDMF	C6(Nethylmaleimide)	2.73	2	633.755	1266.5	0.47	0.595256	63.42	eluate-chymo-1
TLDPAcEDMF	C6(Nethylmaleimide)	2.72	2	633.755	1266.5	0.76	0.962542	63.68	eluate-chymo-1
TLDPAcEDmF	C6(Nethylmaleimide), M9(Oxidation)	2.7	2	641.753	1282.5	1.19	1.52617	63.89	eluate-chymo-2
TLDPAcEDMF	C6(Nethylmaleimide)	2.69	2	633.755	1266.5	0.76	0.962542	63.53	eluate-chymo-2
TLDPAcEDmF	C6(Nethylmaleimide), M9(Oxidation)	2.66	2	641.752	1282.5	0.15	0.192375	37.83	50kD-band-chymo-2
TLDPAcEDmF	C6(Nethylmaleimide), M9(Oxidation)	2.63	2	641.752	1282.5	0.15	0.192375	37.55	50kD-band-chymo-2
TLDPAcEDmF	C6(Nethylmaleimide), M9(Oxidation)	2.57	2	641.752	1282.5	0.15	0.192375	45.79	50kD-band-chymo-1
TLDPAcEDmF	C6(Nethylmaleimide), M9(Oxidation)	2.56	2	641.752	1282.5	0.24	0.307799	46	50kD-band-chymo-2
TLDPAcEDmF	C6(Nethylmaleimide), M9(Oxidation)	2.52	2	641.752	1282.5	0.05	0.0641248	38.09	50kD-band-chymo-1
TLDPAcEDmF	C6(Nethylmaleimide), M9(Oxidation)	2.47	2	641.752	1282.5	-0.42	-0.538648	37.8	50kD-band-chymo-1
TLDPAcEDMF	C6(Nethylmaleimide)	2.45	2	633.755	1266.5	0.47	0.595256	45.61	50kD-band-chymo-1
TLDPAcEDMF	C6(Nethylmaleimide)	2.39	2	633.755	1266.5	0.57	0.721906	63.8	eluate-chymo-2
TLDPAcEDmF	C6(Nethylmaleimide), M9(Oxidation)	2.35	2	641.752	1282.5	0.24	0.307799	45.73	50kD-band-chymo-2
TLDPAcEDmF	C6(Nethylmaleimide), M9(Oxidation)	2.32	2	641.752	1282.5	0.72	0.923398	51.84	eluate-chymo-2
TLDPAcEDMF	C6(Nethylmaleimide)	2.31	2	633.755	1266.5	0.28	0.354621	63.96	eluate-chymo-1
TLDPAcEDMF	C6(Nethylmaleimide)	2.29	2	633.755	1266.5	0.66	0.835892	45.56	50kD-band-chymo-2
TLDPAcEDMF	C6(Nethylmaleimide)	2.29	2	633.755	1266.5	0.57	0.721906	45.84	50kD-band-chymo-2
TLDPAcEDmF	C6(Nethylmaleimide), M9(Oxidation)	2.21	2	641.753	1282.5	0.81	1.03882	51.77	eluate-chymo-1
TLDPAcEDmF	C6(Nethylmaleimide), M9(Oxidation)	2.17	2	641.753	1282.5	0.91	1.16707	51.49	eluate-chymo-1
TLDPAcEDMF	C6(Nethylmaleimide)	2.13	2	633.755	1266.5	0.28	0.354621	62.97	eluate-chymo-2
TLDPAcEDmF	C6(Nethylmaleimide), M9(Oxidation)	2.04	2	641.753	1282.5	1.67	2.14177	63.03	eluate-chymo-2
TLDPAcEDMFEKGNY	C6(Nethylmaleimide)	4.51	3	619.928	1857.77	0.95	1.76488	56.27	eluate-chymo-2
TLDPAcEDMFEKGNY	C6(Nethylmaleimide)	4.1	3	619.928	1857.77	0.66	1.22613	56.16	eluate-chymo-1
TLDPAcEDMFEKGNY	C6(Nethylmaleimide)	4.03	3	619.927	1857.77	-0.03	-0.055733	56.55	eluate-chymo-2
TLDPAcEDmFEKGNY	C6(Nethylmaleimide), M9(Oxidation)	4	3	625.259	1873.76	0.5	0.936881	34.11	50kD-band-chymo-2
TLDPAcEDMFEKGNY	C6(Nethylmaleimide)	3.82	3	619.928	1857.77	0.66	1.22613	40.28	50kD-band-chymo-1
TLDPAcEDMFEKGNY	C6(Nethylmaleimide)	3.78	3	619.928	1857.77	0.76	1.4119	56.01	eluate-chymo-2
TLDPAcEDMFEKGNY	C6(Nethylmaleimide)	3.67	3	619.928	1857.77	0.76	1.4119	40.26	50kD-band-chymo-2
TLDPAcEDMFEKGNY	C6(Nethylmaleimide)	3.62	3	619.928	1857.77	0.66	1.22613	40.01	50kD-band-chymo-2
TLDPAcEDmFEKGNY	C6(Nethylmaleimide), M9(Oxidation)	3.47	3	625.259	1873.76	0.6	1.12426	34.44	50kD-band-chymo-1
TLDPAcEDmFEKGNY	C6(Nethylmaleimide), M9(Oxidation)	3.42	3	625.259	1873.76	0.3	0.562129	33.82	50kD-band-chymo-2
TLDPAcEDMFEKGNY	C6(Carbamidomethyl)	3.39	3	597.252	1789.74	0.77	1.3781	34.83	50kD-band-chymo-1
TLDPAcEDMFEKGNY	C6(Carbamidomethyl)	3.26	3	597.252	1789.74	-0.25	-0.447435	34.59	50kD-band-chymo-1
TLDPAcEDmFEKGNY	C6(Carbamidomethyl), M9(Oxidation)	3.02	3	602.581	1805.73	-3.66	-6.60897	29.28	50kD-band-chymo-2
TLDPAcEDmFEKGNY	C6(Nethylmaleimide), M9(Oxidation)	2.98	3	625.259	1873.76	0.4	0.749505	34.13	50kD-band-chymo-1
TLDPAcEDmFEKGNY	C6(Nethylmaleimide), M9(Oxidation)	2.92	3	625.258	1873.76	-0.67	-1.25542	34.42	50kD-band-chymo-2
TLDPAcEDMFEKGNY	C6(Nethylmaleimide)	2.85	3	619.928	1857.77	0.95	1.76488	40.01	50kD-band-chymo-1
TLDPAcEDMFEKGNY	C6(Nethylmaleimide)	4.56	2	929.388	1857.77	0.57	1.05893	56.47	eluate-chymo-1
TLDPAcEDMFEKGNY	C6(Nethylmaleimide)	4.31	2	929.388	1857.77	0.37	0.687374	56.63	eluate-chymo-2
TLDPAcEDmFEKGNY	C6(Nethylmaleimide), M9(Oxidation)	4.17	2	937.385	1873.76	0.61	1.143	33.93	50kD-band-chymo-2
TLDPAcEDMFEKGNY	C6(Nethylmaleimide)	4.15	2	929.388	1857.77	1.03	1.9135	38.95	50kD-band-chymo-1
TLDPAcEDMFEKGNY	C6(Nethylmaleimide)	4.15	2	929.388	1857.77	0.5	0.928884	56.19	eluate-chymo-1
TLDPAcEDMFEKGNY	C6(Nethylmaleimide)	4.14	2	929.388	1857.77	0.9	1.67199	38.87	50kD-band-chymo-2
TLDPAcEDMFEKGNY	C6(Nethylmaleimide)	4.09	2	929.388	1857.77	1.22	2.26648	55.79	eluate-chymo-2
TLDPAcEDmFEKGNY	C6(Nethylmaleimide), M9(Oxidation)	4.07	2	937.385	1873.76	0.87	1.63017	46.71	eluate-chymo-2
TLDPAcEDMFEKGNY	C6(Nethylmaleimide)	4.07	2	929.389	1857.77	1.82	3.38114	39.91	50kD-band-chymo-2
TLDPAcEDMFEKGNY	C6(Nethylmaleimide)	4.07	2	929.388	1857.77	0.83	1.54195	56.34	eluate-chymo-2
TLDPAcEDMFEKGNY	C6(Nethylmaleimide)	4.06	2	929.388	1857.77	0.44	0.817418	40.18	50kD-band-chymo-2
TLDPAcEDMFEKGNY	C6(Nethylmaleimide)	4.05	2	929.387	1857.77	0.17	0.31582	39.24	50kD-band-chymo-1
TLDPAcEDMFEKGNY	C6(Nethylmaleimide)	4.03	2	929.388	1857.77	1.09	2.02497	55.91	eluate-chymo-1
TLDPAcEDMFEKGNY	C6(Nethylmaleimide)	4.02	2	929.388	1857.77	0.76	1.4119	56.74	eluate-chymo-1
TLDPAcEDMFEKGNY	C6(Nethylmaleimide)	4	2	929.388	1857.77	0.76	1.4119	57.27	eluate-chymo-1
TLDPAcEDMFEKGNY	C6(Nethylmaleimide)	3.99	2	929.388	1857.77	0.5	0.928884	57.18	eluate-chymo-2
TLDPAcEDMFEKGNY	C6(Nethylmaleimide)	3.99	2	929.387	1857.77	0.17	0.31582	56.9	eluate-chymo-2
TLDPAcEDMFEKGNY	C6(Nethylmaleimide)	3.98	2	929.388	1857.77	0.7	1.30044	41.86	50kD-band-chymo-2
TLDPAcEDMFEKGNY	C6(Nethylmaleimide)	3.98	2	929.388	1857.77	0.37	0.687374	41.31	50kD-band-chymo-2
TLDPAcEDMFEKGNY	C6(Nethylmaleimide)	3.94	2	929.388	1857.77	0.63	1.17039	40.73	50kD-band-chymo-1
TLDPAcEDMFEKGNY	C6(Nethylmaleimide)	3.9	2	929.388	1857.77	0.63	1.17039	56.07	eluate-chymo-2
TLDPAcEDmFEKGNY	C6(Nethylmaleimide), M9(Oxidation)	3.89	2	937.385	1873.76	0.74	1.38658	46.5	eluate-chymo-1
TLDPAcEDMFEKGNY	C6(Nethylmaleimide)	3.89	2	929.388	1857.77	0.57	1.05893	41.01	50kD-band-chymo-2
TLDPAcEDmFEKGNY	C6(Nethylmaleimide), M9(Oxidation)	3.88	2	937.385	1873.76	0.34	0.637079	47.32	eluate-chymo-1
TLDPAcEDMFEKGNY	C6(Nethylmaleimide)	3.85	2	929.388	1857.77	0.9	1.67199	40.47	50kD-band-chymo-1
TLDPAcEDMFEKGNY	C6(Nethylmaleimide)	3.84	2	929.387	1857.77	0.11	0.204354	41.04	50kD-band-chymo-1
TLDPAcEDMFEKGNY	C6(Carbamidomethyl)	3.84	2	895.374	1789.74	0.3	0.536922	34.82	50kD-band-chymo-1
TLDPAcEDMFEKGNY	C6(Nethylmaleimide)	3.83	2	929.387	1857.77	0.24	0.445864	57	eluate-chymo-1
TLDPAcEDMFEKGNY	C6(Nethylmaleimide)	3.83	2	929.387	1857.77	0.17	0.31582	39.14	50kD-band-chymo-2
TLDPAcEDmFEKGNY	C6(Nethylmaleimide), M9(Oxidation)	3.82	2	937.385	1873.76	0.67	1.25542	33.94	50kD-band-chymo-1
TLDPAcEDmFEKGNY	C6(Nethylmaleimide), M9(Oxidation)	3.82	2	937.384	1873.76	-0.57	-1.06804	56.44	eluate-chymo-2
TLDPAcEDmFEKGNY	C6(Nethylmaleimide), M9(Oxidation)	3.81	2	937.383	1873.76	-1.74	-3.26034	56.17	eluate-chymo-2
TLDPAcEDMFEKGNY	C6(Nethylmaleimide)	3.81	2	929.388	1857.77	0.57	1.05893	40.46	50kD-band-chymo-2
TLDPAcEDmFEKGNY	C6(Nethylmaleimide), M9(Oxidation)	3.79	2	937.384	1873.76	-0.37	-0.693292	33.65	50kD-band-chymo-2
TLDPAcEDMFEKGNY	C6(Nethylmaleimide)	3.77	2	929.39	1857.77	2.6	4.83021	39.95	50kD-band-chymo-1
TLDPAcEDmFEKGNY	C6(Nethylmaleimide), M9(Oxidation)	3.76	2	937.385	1873.76	0.54	1.01183	47.25	eluate-chymo-2
TLDPAcEDMFEKGNY	C6(Carbamidomethyl)	3.76	2	895.374	1789.74	-0.04	-0.0715896	34.23	50kD-band-chymo-2
TLDPACEDMFEKGNY		3.76	2	866.863	1732.72	-0.06	-0.103963	38.1	50kD-band-chymo-1
TLDPAcEDmFEKGNY	C6(Nethylmaleimide), M9(Oxidation)	3.74	2	937.384	1873.76	-1.09	-2.0424	40.38	50kD-band-chymo-2
TLDPAcEDMFEKGNY	C6(Nethylmaleimide)	3.73	2	929.387	1857.77	0.3	0.55733	55.65	eluate-chymo-1
TLDPAcEDMFEKGNY	C6(Nethylmaleimide)	3.72	2	929.388	1857.77	0.7	1.30044	40.2	50kD-band-chymo-1
TLDPAcEDMFEKGNY	C6(Nethylmaleimide)	3.72	2	929.388	1857.77	0.63	1.17039	41.57	50kD-band-chymo-2
TLDPAcEDMFEKGNY	C6(Nethylmaleimide)	3.71	2	929.386	1857.77	-0.75	-1.39332	42.97	50kD-band-chymo-1
TLDPAcEDmFEKGNY	C6(Nethylmaleimide), M9(Oxidation)	3.69	2	937.385	1873.76	0.15	0.281064	34.24	50kD-band-chymo-1
TLDPAcEDmFEKGNY	C6(Nethylmaleimide), M9(Oxidation)	3.68	2	937.384	1873.76	-0.76	-1.42406	55.89	eluate-chymo-2
TLDPAcEDmFEKGNY	C6(Nethylmaleimide), M9(Oxidation)	3.67	2	937.385	1873.76	0.87	1.63017	46.41	eluate-chymo-2
TLDPAcEDMFEKGNY	C6(Nethylmaleimide)	3.67	2	929.388	1857.77	0.44	0.817418	57.53	eluate-chymo-1
TLDPAcEDmFEKGNY	C6(Nethylmaleimide), M9(Oxidation)	3.66	2	937.385	1873.76	0.41	0.768243	34.56	50kD-band-chymo-1
TLDPAcEDmFEKGNY	C6(Nethylmaleimide), M9(Oxidation)	3.65	2	937.385	1873.76	0.8	1.49901	46.77	eluate-chymo-1
TLDPAcEDmFEKGNY	C6(Carbamidomethyl), M9(Oxidation)	3.64	2	903.37	1805.73	-1.15	-2.07659	34.54	50kD-band-chymo-2
TLDPAcEDmFEKGNY	C6(Nethylmaleimide), M9(Oxidation)	3.63	2	937.385	1873.76	-0.11	-0.206114	47.59	eluate-chymo-1
TLDPAcEDmFEKGNY	C6(Nethylmaleimide), M9(Oxidation)	3.61	2	937.385	1873.76	0.54	1.01183	47.06	eluate-chymo-1
TLDPAcEDMFEKGNY	C6(Nethylmaleimide)	3.6	2	929.387	1857.77	-0.29	-0.538752	42.17	50kD-band-chymo-1
TLDPAcEDmFEKGNY	C6(Nethylmaleimide), M9(Oxidation)	3.59	2	937.385	1873.76	0.8	1.49901	46.99	eluate-chymo-2
TLDPAcEDMFEKGNY	C6(Carbamidomethyl)	3.59	2	895.375	1789.74	0.5	0.894871	34.56	50kD-band-chymo-1
TLDPAcEDMFEKGNY	C6(Carbamidomethyl)	3.58	2	895.375	1789.74	0.78	1.396	34.54	50kD-band-chymo-2
TLDPAcEDMFEKGNY	C6(Nethylmaleimide)	3.57	2	929.388	1857.77	0.63	1.17039	40.74	50kD-band-chymo-2
TLDPAcEDmFEKGNY	C6(Nethylmaleimide), M9(Oxidation)	3.55	2	937.385	1873.76	0.54	1.01183	46.15	eluate-chymo-2
TLDPAcEDmFEKGNY	C6(Nethylmaleimide), M9(Oxidation)	3.5	2	937.385	1873.76	-0.11	-0.206114	32.34	50kD-band-chymo-2
TLDPAcEDmFEKGNY	C6(Nethylmaleimide), M9(Oxidation)	3.5	2	937.381	1873.75	-4.09	-7.66366	35.24	50kD-band-chymo-1
TLDPAcEDMFEKGNY	C6(Nethylmaleimide)	3.49	2	929.388	1857.77	0.76	1.4119	43.28	50kD-band-chymo-1
TLDPAcEDMFEKGNY	C6(Nethylmaleimide)	3.49	2	929.387	1857.77	-0.02	-0.0371553	41.32	50kD-band-chymo-1
TLDPAcEDmFEKGNY	C6(Nethylmaleimide), M9(Oxidation)	3.48	2	937.386	1873.76	1.19	2.22978	32.05	50kD-band-chymo-2
TLDPACEDMFEKGNY		3.46	2	866.864	1732.72	0.23	0.398526	37.9	50kD-band-chymo-2
TLDPAcEDMFEKGNY	C6(Carbamidomethyl)	3.45	2	895.374	1789.74	0.16	0.286359	35.12	50kD-band-chymo-1
TLDPAcEDmFEKGNY	C6(Nethylmaleimide), M9(Oxidation)	3.44	2	937.383	1873.76	-1.94	-3.63509	56.51	eluate-chymo-1
TLDPAcEDMFEKGNY	C6(Nethylmaleimide)	3.42	2	929.387	1857.77	0.24	0.445864	41.9	50kD-band-chymo-1
TLDPAcEDmFEKGNY	C6(Nethylmaleimide), M9(Oxidation)	3.38	2	937.384	1873.76	-1.02	-1.91124	39.31	50kD-band-chymo-2
TLDPAcEDmFEKGNY	C6(Nethylmaleimide), M9(Oxidation)	3.37	2	937.385	1873.76	-0.05	-0.0936881	47.52	eluate-chymo-2
TLDPAcEDmFEKGNY	C6(Carbamidomethyl), M9(Oxidation)	3.34	2	903.372	1805.74	0.68	1.2279	29.37	50kD-band-chymo-2
TLDPAcEDmFEKGNY	C6(Nethylmaleimide), M9(Oxidation)	3.33	2	937.384	1873.76	-0.83	-1.55522	40.48	50kD-band-chymo-1
TLDPAcEDmFEKGNY	C6(Nethylmaleimide), M9(Oxidation)	3.32	2	937.385	1873.76	-0.11	-0.206114	39.81	50kD-band-chymo-2
TLDPAcEDMFEKGNY	C6(Carbamidomethyl)	3.31	2	895.374	1789.74	0.37	0.662204	34.84	50kD-band-chymo-2
TLDPAcEDMFEKGNY	C6(Nethylmaleimide)	3.3	2	929.388	1857.77	1.09	2.02497	43.67	50kD-band-chymo-1
TLDPAcEDmFEKGNY	C6(Nethylmaleimide), M9(Oxidation)	3.29	2	937.381	1873.75	-4.15	-7.77608	34.82	50kD-band-chymo-1
TLDPAcEDMFEKGNY	C6(Nethylmaleimide)	3.29	2	929.388	1857.77	0.5	0.928884	41.61	50kD-band-chymo-1
TLDPAcEDMFEKGNY	C6(Carbamidomethyl)	3.29	2	895.374	1789.74	0.09	0.161077	35.13	50kD-band-chymo-2
TLDPAcEDmFEKGNY	C6(Carbamidomethyl), M9(Oxidation)	3.28	2	903.372	1805.74	0.41	0.740352	29.77	50kD-band-chymo-1
TLDPACEDMFEKGNY		3.28	2	866.86	1732.71	-4.21	-7.29472	39.42	50kD-band-chymo-2
TLDPAcEDmFEKGNY	C6(Nethylmaleimide), M9(Oxidation)	3.26	2	937.382	1873.76	-2.52	-4.72187	56.23	eluate-chymo-1
TLDPAcEDMFEKGNY	C6(Nethylmaleimide)	3.26	2	929.387	1857.77	0.11	0.204354	57.81	eluate-chymo-1
TLDPAcEDMFEKGNY	C6(Nethylmaleimide)	3.26	2	929.387	1857.77	-0.02	-0.0371553	42.15	50kD-band-chymo-2
TLDPAcEDmFEKGNY	C6(Nethylmaleimide), M9(Oxidation)	3.25	2	937.383	1873.76	-1.48	-2.77316	40.21	50kD-band-chymo-1
TLDPAcEDmFEKGNY	C6(Nethylmaleimide), M9(Oxidation)	3.22	2	937.385	1873.76	0.34	0.637079	34.22	50kD-band-chymo-2
TLDPAcEDmFEKGNY	C6(Nethylmaleimide), M9(Oxidation)	3.2	2	937.384	1873.76	-0.24	-0.449703	32.74	50kD-band-chymo-1
TLDPAcEDmFEKGNY	C6(Nethylmaleimide), M9(Oxidation)	3.16	2	937.384	1873.76	-0.89	-1.66765	40.11	50kD-band-chymo-2
TLDPAcEDMFEKGNY	C6(Carbamidomethyl)	3.16	2	895.374	1789.74	0.44	0.787486	35.43	50kD-band-chymo-1
TLDPAcEDMFEKGNY	C6(Carbamidomethyl)	3.1	2	895.374	1789.74	0.16	0.286359	35.75	50kD-band-chymo-1
TLDPAcEDmFEKGNY	C6(Carbamidomethyl), M9(Oxidation)	3.05	2	903.372	1805.74	0.48	0.866754	30.09	50kD-band-chymo-1
TLDPAcEDmFEKGNY	C6(Carbamidomethyl), M9(Oxidation)	2.98	2	903.372	1805.74	0.34	0.61395	29.11	50kD-band-chymo-2
TLDPAcEDMFEKGNY	C6(Carbamidomethyl)	2.95	2	895.375	1789.74	0.5	0.894871	34.13	50kD-band-chymo-1
TLDPAcEDmFEKGNY	C6(Nethylmaleimide), M9(Oxidation)	2.94	2	937.385	1873.76	0.67	1.25542	32.49	50kD-band-chymo-1
TLDPAcEDMFEKGNY	C6(Nethylmaleimide)	2.94	2	929.388	1857.77	0.63	1.17039	58.36	eluate-chymo-1
TLDPAcEDmFEKGNY	C6(Nethylmaleimide), M9(Oxidation)	2.92	2	937.383	1873.76	-1.28	-2.39841	55.95	eluate-chymo-1
TLDPAcEDmFEKGNY	C6(Nethylmaleimide), M9(Oxidation)	2.87	2	937.382	1873.76	-2.72	-5.09662	35.57	50kD-band-chymo-1
TLDPAcEDMFEKGNY	C6(Nethylmaleimide)	2.86	2	929.388	1857.77	1.09	2.02497	47.27	50kD-band-chymo-1
TLDPAcEDMFEKGNY	C6(Nethylmaleimide)	2.86	2	929.388	1857.77	0.37	0.687374	57.47	eluate-chymo-2
TLDPAcEDmFEKGNY	C6(Nethylmaleimide), M9(Oxidation)	2.85	2	937.384	1873.76	-0.89	-1.66765	36.19	50kD-band-chymo-1
TLDPAcEDmFEKGNY	C6(Nethylmaleimide), M9(Oxidation)	2.83	2	937.384	1873.76	-0.24	-0.449703	39.59	50kD-band-chymo-1
TLDPAcEDMFEKGNY	C6(Nethylmaleimide)	2.75	2	929.387	1857.77	0.11	0.204354	59.21	eluate-chymo-1
TLDPAcEDmFEKGNY	C6(Nethylmaleimide), M9(Oxidation)	2.68	2	937.383	1873.76	-2.2	-4.12227	39.14	50kD-band-chymo-1
TLDPAcEDMFEKGNY	C6(Nethylmaleimide)	2.65	2	929.387	1857.77	-0.16	-0.297243	57.75	eluate-chymo-2
TLDPAcEDMFEkGNY	C6(Nethylmaleimide), K12(Acetyl)	2.63	2	950.393	1899.78	0.9	1.7098	39.96	50kD-band-chymo-1
TLDPAcEDMFEKGNY	C6(Carbamidomethyl)	2.61	2	895.373	1789.74	-0.86	-1.53918	36.03	50kD-band-chymo-1
TLDPAcEDmFEKGNY	C6(Nethylmaleimide), M9(Oxidation)	2.58	2	937.381	1873.75	-4.28	-8.01967	35.71	50kD-band-chymo-2
TLDPAcEDmFEKGNY	C6(Carbamidomethyl), M9(Oxidation)	2.54	2	903.372	1805.74	0.07	0.126402	34.64	50kD-band-chymo-1
TLDPAcEDMFEKGNY	C6(Nethylmaleimide)	2.5	2	929.388	1857.77	1.29	2.39652	43.27	50kD-band-chymo-2
TLDPAcEDmFEKGNY	C6(Nethylmaleimide), M9(Oxidation)	2.47	2	937.382	1873.76	-3.04	-5.69622	35.98	50kD-band-chymo-2
TLDPACEDMFEKGNY		2.45	2	866.866	1732.72	2.9	5.0249	37.82	50kD-band-chymo-1
TLDPAcEDMFEKGNY	C6(Nethylmaleimide)	2.44	2	929.388	1857.77	0.83	1.54195	55.53	eluate-chymo-2
TLDPAcEDMFEKGNY	C6(Nethylmaleimide)	2.42	2	929.389	1857.77	1.95	3.62265	99.82	eluate-chymo-1
TLDPAcEDMFEKGNY	C6(Nethylmaleimide)	2.38	2	929.388	1857.77	1.29	2.39652	39.43	50kD-band-chymo-2
TLDPAcEDmFEKGNY	C6(Carbamidomethyl), M9(Oxidation)	2.38	2	903.367	1805.73	-5.2	-9.38978	34.25	50kD-band-chymo-2
TLDPAcEDMFEKGNY	C6(Nethylmaleimide)	2.37	2	929.388	1857.77	0.44	0.817418	58.09	eluate-chymo-1
TLDPAcEDMFEKGNY	C6(Nethylmaleimide)	2.37	2	929.387	1857.77	0.04	0.0743107	39.56	50kD-band-chymo-1
TLDPAcEDMFEKGNY	C6(Nethylmaleimide)	2.29	2	929.387	1857.77	0.17	0.31582	46.96	50kD-band-chymo-1
TLDPAcEDMFEKGNY	C6(Nethylmaleimide)	2.28	2	929.393	1857.78	6.35	11.7969	45.8	50kD-band-chymo-1
TLDPAcEDMFEKGNY	C6(Carbamidomethyl)	2.26	2	895.374	1789.74	-0.45	-0.805383	33.91	50kD-band-chymo-2
TLDPAcEDMFEKGNY	C6(Nethylmaleimide)	2.25	2	929.388	1857.77	0.76	1.4119	58.29	eluate-chymo-2
TLDPAcEDmFEKGNY	C6(Nethylmaleimide), M9(Oxidation)	2.24	2	937.384	1873.76	-0.37	-0.693292	38.84	50kD-band-chymo-2
TLDPAcEDMFEKGNY	C6(Nethylmaleimide)	2.23	2	929.389	1857.77	1.75	3.2511	47.26	50kD-band-chymo-2
TLDPACEDmFEKGNY	M9(Oxidation)	2.21	2	874.857	1748.71	-3.85	-6.73252	31.24	50kD-band-chymo-2
TLDPAcEDMFEKGNY	C6(Nethylmaleimide)	2.18	2	929.387	1857.77	-0.22	-0.408709	58.02	eluate-chymo-2
TLDPAcEDMFEKGNY	C6(Nethylmaleimide)	2.17	2	929.387	1857.77	-0.35	-0.650218	99.53	eluate-chymo-1
TLDPAcEDMFEKGNY	C6(Nethylmaleimide)	2.15	2	929.388	1857.77	0.7	1.30044	60.08	eluate-chymo-1
TLDPAcEDMFEKGNY	C6(Nethylmaleimide)	2.09	2	929.388	1857.77	1.03	1.9135	59.48	eluate-chymo-1
TLDPAcEDMFEKGNY	C6(Nethylmaleimide)	2	2	929.388	1857.77	1.03	1.9135	54.32	eluate-chymo-1
TRVQSmALPPGVVNSY	M6(Oxidation)	3.84	2	867.946	1734.88	0.16	0.277582	38.6	eluate-chymo-1
TRVQSmALPPGVVNSY	M6(Oxidation)	3.76	2	867.946	1734.89	0.38	0.659256	29.71	50kD-band-chymo-1
TRVQSmALPPGVVNSY	M6(Oxidation)	3.68	2	867.946	1734.89	0.66	1.14502	29.1	50kD-band-chymo-1
TRVQSmALPPGVVNSY	M6(Oxidation)	3.63	2	867.946	1734.88	0.3	0.520465	38.32	eluate-chymo-1
TRVQSmALPPGVVNSY	M6(Oxidation)	3.6	2	867.946	1734.89	0.52	0.90214	39.3	eluate-chymo-2
TRVQSmALPPGVVNSY	M6(Oxidation)	3.59	2	867.946	1734.89	0.52	0.90214	28.71	50kD-band-chymo-2
TRVQSmALPPGVVNSY	M6(Oxidation)	3.52	2	867.946	1734.88	0.23	0.399024	38.76	eluate-chymo-2
TRVQSMALPPGVVNSY		3.51	2	859.949	1718.89	0.33	0.567234	34.78	50kD-band-chymo-2
TRVQSmALPPGVVNSY	M6(Oxidation)	3.5	2	867.946	1734.89	0.52	0.90214	28.81	50kD-band-chymo-1
TRVQSmALPPGVVNSY	M6(Oxidation)	3.48	2	867.946	1734.88	-0.05	-0.0867442	31.51	50kD-band-chymo-1
TRVQSmALPPGVVNSY	M6(Oxidation)	3.47	2	867.946	1734.88	0.16	0.277582	38.88	eluate-chymo-1
TRVQSmALPPGVVNSY	M6(Oxidation)	3.45	2	867.946	1734.89	0.38	0.659256	40.14	eluate-chymo-2
TRVQSmALPPGVVNSY	M6(Oxidation)	3.32	2	867.946	1734.89	0.59	1.02358	37.91	eluate-chymo-2
TRVQSmALPPGVVNSY	M6(Oxidation)	3.28	2	867.946	1734.89	0.59	1.02358	30.35	50kD-band-chymo-1
TRVQSmALPPGVVNSY	M6(Oxidation)	3.28	2	867.946	1734.88	0.02	0.0346977	39.04	eluate-chymo-2
TRVQSmALPPGVVNSY	M6(Oxidation)	3.22	2	867.946	1734.89	0.59	1.02358	39.73	eluate-chymo-1
TRVQSmALPPGVVNSY	M6(Oxidation)	3.21	2	867.947	1734.89	1.57	2.72377	40.42	eluate-chymo-2
TRVQSmALPPGVVNSY	M6(Oxidation)	3.14	2	867.947	1734.89	0.8	1.38791	28.42	50kD-band-chymo-2
TRVQSmALPPGVVNSY	M6(Oxidation)	3.14	2	867.946	1734.89	0.45	0.780698	38.17	eluate-chymo-2
TRVQSmALPPGVVNSY	M6(Oxidation)	3.14	2	867.945	1734.88	-0.75	-1.30116	31.82	50kD-band-chymo-1
TRVQSmALPPGVVNSY	M6(Oxidation)	3.11	2	867.946	1734.88	0.16	0.277582	39.17	eluate-chymo-1
TRVQSmALPPGVVNSY	M6(Oxidation)	3.06	2	867.946	1734.88	0.3	0.520465	38.47	eluate-chymo-2
TRVQSmALPPGVVNSY	M6(Oxidation)	3.05	2	867.946	1734.89	0.45	0.780698	39.57	eluate-chymo-2
TRVQSmALPPGVVNSY	M6(Oxidation)	3.05	2	867.946	1734.89	0.38	0.659256	40.99	eluate-chymo-2
TRVQSmALPPGVVNSY	M6(Oxidation)	2.98	2	867.946	1734.89	0.45	0.780698	39.86	eluate-chymo-2
TRVQSmALPPGVVNSY	M6(Oxidation)	2.97	2	867.946	1734.89	0.66	1.14502	29.24	50kD-band-chymo-2
TRVQSmALPPGVVNSY	M6(Oxidation)	2.97	2	867.946	1734.89	0.45	0.780698	38.06	eluate-chymo-1
TRVQSmALPPGVVNSY	M6(Oxidation)	2.97	2	867.946	1734.88	0.3	0.520465	31.19	50kD-band-chymo-1
TRVQSMALPPGVVNSY		2.97	2	859.949	1718.89	0.62	1.06571	35.23	50kD-band-chymo-2
TRVQSmALPPGVVNSY	M6(Oxidation)	2.96	2	867.946	1734.88	0.23	0.399024	40.72	eluate-chymo-2
TRVQSmALPPGVVNSY	M6(Oxidation)	2.95	2	867.946	1734.88	0.16	0.277582	39.45	eluate-chymo-1
TRVQSmALPPGVVNSY	M6(Oxidation)	2.92	2	867.946	1734.89	0.38	0.659256	28.98	50kD-band-chymo-2
TRVQSMALPPGVVNSY		2.9	2	859.949	1718.89	0.9	1.547	34.18	50kD-band-chymo-2
TRVQSMALPPGVVNSY		2.89	2	859.949	1718.89	0.97	1.66732	34.47	50kD-band-chymo-2
TRVQSmALPPGVVNSY	M6(Oxidation)	2.84	2	867.946	1734.88	0.23	0.399024	30.61	50kD-band-chymo-1
TRVQSmALPPGVVNSY	M6(Oxidation)	2.82	2	867.946	1734.88	0.23	0.399024	30.16	50kD-band-chymo-2
TRVQSmALPPGVVNSY	M6(Oxidation)	2.78	2	867.946	1734.88	0.23	0.399024	29.54	50kD-band-chymo-2
TRVQSMALPPGVVNSY		2.78	2	859.949	1718.89	0.97	1.66732	35.83	50kD-band-chymo-2
TRVQSmALPPGVVNSY	M6(Oxidation)	2.75	2	867.946	1734.89	0.45	0.780698	41.27	eluate-chymo-2
TRVQSmALPPGVVNSY	M6(Oxidation)	2.73	2	867.946	1734.88	0.23	0.399024	31.04	50kD-band-chymo-2
TRVQSmALPPGVVNSY	M6(Oxidation)	2.73	2	867.945	1734.88	-0.68	-1.17972	32.35	50kD-band-chymo-1
TRVQSmALPPGVVNSY	M6(Oxidation)	2.72	2	867.946	1734.88	0.3	0.520465	30.03	50kD-band-chymo-1
TRVQSmALPPGVVNSY	M6(Oxidation)	2.71	2	867.946	1734.88	0.09	0.15614	30.74	50kD-band-chymo-2
TRVQSmALPPGVVNSY	M6(Oxidation)	2.71	2	867.945	1734.88	-0.96	-1.66549	31.62	50kD-band-chymo-2
TRVQSmALPPGVVNSY	M6(Oxidation)	2.69	2	867.946	1734.88	0.23	0.399024	29.39	50kD-band-chymo-1
TRVQSmALPPGVVNSY	M6(Oxidation)	2.69	2	867.946	1734.88	-0.05	-0.0867442	30.88	50kD-band-chymo-1
TRVQSmALPPGVVNSY	M6(Oxidation)	2.63	2	867.946	1734.88	0.16	0.277582	31.36	50kD-band-chymo-2
TRVQSmALPPGVVNSY	M6(Oxidation)	2.62	2	867.946	1734.88	0.02	0.0346977	30.45	50kD-band-chymo-2
TRVQSmALPPGVVNSY	M6(Oxidation)	2.61	2	867.947	1734.89	1.36	2.35945	40.85	eluate-chymo-1
TRVQSmALPPGVVNSY	M6(Oxidation)	2.6	2	867.946	1734.88	-0.12	-0.208186	37.8	eluate-chymo-1
TRVQSmALPPGVVNSY	M6(Oxidation)	2.57	2	867.946	1734.88	0.16	0.277582	41.14	eluate-chymo-1
TRVQSmALPPGVVNSY	M6(Oxidation)	2.51	2	867.947	1734.89	1.22	2.11656	41.55	eluate-chymo-2
TRVQSmALPPGVVNSY	M6(Oxidation)	2.47	2	867.946	1734.88	0.23	0.399024	29.87	50kD-band-chymo-2
TRVQSmALPPGVVNSY	M6(Oxidation)	2.46	2	867.945	1734.88	-1.38	-2.39414	42.18	eluate-chymo-2
TRVQSmALPPGVVNSY	M6(Oxidation)	2.36	2	867.946	1734.89	0.38	0.659256	41.41	eluate-chymo-1
TRVQSmALPPGVVNSY	M6(Oxidation)	2.34	2	867.947	1734.89	1.29	2.238	28.14	50kD-band-chymo-2
TRVQSmALPPGVVNSY	M6(Oxidation)	2.28	2	867.946	1734.88	-0.12	-0.208186	41.98	eluate-chymo-1
TRVQSmALPPGVVNSY	M6(Oxidation)	2.18	2	867.947	1734.89	0.94	1.63079	41.69	eluate-chymo-1
TRVQSmALPPGVVNSY	M6(Oxidation)	2.1	2	867.946	1734.88	0.23	0.399024	37.63	eluate-chymo-2
TVKEPEGPPPsPGK	S11(Phospho)	3.72	3	500.576	1499.71	-0.49	-0.73486	13.7	eluate-trypsin-2
TVKEPEGPPPSPGK		3.19	3	473.921	1419.75	0.11	0.156172	13.52	eluate-trypsin-2
TVKEPEGPPPSPGK		3.15	3	473.921	1419.75	0.62	0.880244	13.57	eluate-trypsin-1
TVKEPEGPPPSPGK		3.11	3	473.921	1419.75	1.07	1.51913	13.26	eluate-trypsin-2
TVKEPEGPPPsPGK	S11(Phospho)	3	3	500.577	1499.72	0.55	0.824843	13.71	eluate-trypsin-1
TVKEPEGPPPSPGK		2.87	3	473.921	1419.75	0.69	0.979627	13.31	eluate-trypsin-1
TVKEPEGPPPsPGK	S11(Phospho)	4.14	2	750.36	1499.71	-1.19	-1.78466	13.64	eluate-trypsin-2
TVKEPEGPPPsPGK	S11(Phospho)	3.85	2	750.361	1499.72	0.77	1.15478	13.65	eluate-trypsin-1
TVKEPEGPPPSPGK		3.71	2	710.408	1419.81	0.185	0.262664	13.68	50kD-band-trypsin-1
TVKEPEGPPPSPGK		3.53	2	710.41	1419.81	0.200794	0.28509	13.66	50kD-band-trypsin-2
TVKEPEGPPPsPGK	S11(Phospho)	3.5	2	750.395	1499.78	0.000793651	0.0011903	15.12	50kD-band-trypsin-2
TVKEPEGPPPsPGK	S11(Phospho)	3.45	2	750.392	1499.78	0.115	0.172474	15.21	50kD-band-trypsin-1
TVKEPEGPPPSPGK		3.44	2	710.408	1419.81	0.525	0.745399	13.94	50kD-band-trypsin-1
TVKEPEGPPPSPGK		3.4	2	710.408	1419.81	0.265	0.376249	13.41	50kD-band-trypsin-1
TVKEPEGPPPsPGK	S11(Phospho)	3.32	2	750.392	1499.78	-0.045	-0.06749	14.94	50kD-band-trypsin-1
TVKEPEGPPPSPGK		3.32	2	710.408	1419.81	0.615	0.873182	14.21	50kD-band-trypsin-1
TVKEPEGPPPSPGK		3.3	2	710.41	1419.81	-0.0592063	-0.084062	13.93	50kD-band-trypsin-2
TVKEPEGPPPsPGK	S11(Phospho)	3.25	2	750.393	1499.78	0.365	0.547419	15.49	50kD-band-trypsin-1
TVKEPEGPPPSPGK		3.17	2	710.378	1419.75	1.25	1.77469	13.35	eluate-trypsin-2
TVKEPEGPPPsPGK	S11(Phospho)	3.16	2	750.392	1499.78	0.035	0.0524922	14.67	50kD-band-trypsin-1
TVKEPEGPPPsPGK	S11(Phospho)	3.13	2	750.395	1499.78	0.160794	0.241156	13.55	50kD-band-trypsin-2
TVKEPEGPPPsPGK	S11(Phospho)	3.06	2	750.394	1499.78	-2.19921	-3.29833	15.72	50kD-band-trypsin-2
TVKEPEGPPPsPGK	S11(Phospho)	3.03	2	750.395	1499.78	0.000793651	0.0011903	14.86	50kD-band-trypsin-2
TVKEPEGPPPsPGK	S11(Phospho)	3.02	2	750.396	1499.78	0.570794	0.856067	14.33	50kD-band-trypsin-2
TVKEPEGPPPSPGK		2.98	2	710.379	1419.75	1.34	1.90246	13.66	eluate-trypsin-1
TVKEPEGPPPSPGK		2.97	2	710.407	1419.81	-1.105	-1.56889	14.48	50kD-band-trypsin-1
TVKEPEGPPPSPGK		2.93	2	710.378	1419.75	1.25	1.77469	13.38	eluate-trypsin-1
TVKEPEGPPPsPGK	S11(Phospho)	2.9	2	750.392	1499.78	-0.125	-0.187472	15.76	50kD-band-trypsin-1
TVKEPEGPPPsPGK	S11(Phospho)	2.87	2	750.396	1499.78	0.650794	0.97605	13.81	50kD-band-trypsin-2
TVKEPEGPPPsPGK	S11(Phospho)	2.86	2	750.396	1499.78	0.570794	0.856067	14.07	50kD-band-trypsin-2
TVKEPEGPPPsPGK	S11(Phospho)	2.84	2	750.393	1499.78	0.445	0.667401	13.88	50kD-band-trypsin-1
TVKEPEGPPPsPGK	S11(Phospho)	2.83	2	750.392	1499.78	0.195	0.292457	14.14	50kD-band-trypsin-1
TVKEPEGPPPSPGK		2.78	2	710.41	1419.81	-0.319206	-0.453213	13.39	50kD-band-trypsin-2
TVKEPEGPPPSPGK		2.7	2	710.41	1419.81	0.200794	0.28509	13.11	50kD-band-trypsin-2
TVKEPEGPPPsPGK	S11(Phospho)	2.68	2	750.392	1499.78	0.285	0.427437	14.4	50kD-band-trypsin-1
TVKEPEGPPPSPGK		2.66	2	710.377	1419.75	-0.47	-0.667281	13.65	eluate-trypsin-2
TVKEPEGPPPsPGK	S11(Phospho)	2.61	2	750.362	1499.72	1.66	2.48953	14	eluate-trypsin-1
TVKEPEGPPPsPGK	S11(Phospho)	2.55	2	750.396	1499.78	0.490794	0.736084	14.59	50kD-band-trypsin-2
TVKEPEGPPPsPGK	S11(Phospho)	2.53	2	750.395	1499.78	0.000793651	0.0011903	15.42	50kD-band-trypsin-2
TVKEPEGPPPsPGK	S11(Phospho)	2.45	2	750.361	1499.71	0.28	0.41992	15.08	eluate-trypsin-1
TVKEPEGPPPsPGK	S11(Phospho)	2.45	2	750.361	1499.71	0.03	0.0449914	14.99	eluate-trypsin-2
WDHDSKTGAL		2.88	2	565.267	1129.53	-0.15	-0.169429	17.87	50kD-band-chymo-1
WDHDSKTGAL		2.6	2	565.267	1129.53	-0.69	-0.779373	16.39	50kD-band-chymo-2
WDHDSKTGAL		2.51	2	565.268	1129.53	0.4	0.451811	16.66	50kD-band-chymo-2
WTLDPAcEDMFEKGNY	C7(Nethylmaleimide)	3.8	2	1022.42	2043.84	-3.65	-7.46001	48.46	50kD-band-chymo-2
WTLDPAcEDMFEKGNY	C7(Nethylmaleimide)	3.72	2	1022.43	2043.84	-0.91	-1.8599	48.44	50kD-band-chymo-1
WTLDPAcEDMFEKGNY	C7(Carbamidomethyl)	3.44	2	988.413	1975.82	-0.27	-0.533471	43.74	50kD-band-chymo-1
WTLDPAcEDMFEKGNY	C7(Nethylmaleimide)	3.24	2	1022.42	2043.84	-2.16	-4.4147	48.71	50kD-band-chymo-1
WTLDPAcEDMFEKGNY	C7(Carbamidomethyl)	3.19	2	988.411	1975.81	-3.05	-6.02623	43.48	50kD-band-chymo-1
WTLDPAcEDmFEKGNY	C7(Nethylmaleimide), M10(Oxidation)	2.92	2	1030.42	2059.84	0.15	0.308976	43.14	50kD-band-chymo-1
WTLDPAcEDmFEKGNY	C7(Nethylmaleimide), M10(Oxidation)	2.58	2	1030.42	2059.84	-0.44	-0.90633	43.46	50kD-band-chymo-1
WTLDPAcEDmFEKGNY	C7(Nethylmaleimide), M10(Oxidation)	2.42	2	1030.42	2059.84	-0.8	-1.64787	43.12	50kD-band-chymo-2
WTLDPAcEDMFEKGNY	C7(Nethylmaleimide)	2.42	2	1022.43	2043.85	-0.19	-0.388331	68.81	eluate-chymo-2
WTLDPAcEDMFEKGNY	C7(Carbamidomethyl)	2.22	2	988.412	1975.82	-1.88	-3.71453	43.55	50kD-band-chymo-2
YEKNKKGW		2.26	2	526.78	1052.55	0.02	0.021051	8.87	50kD-band-chymo-2
YEKNKKGW		2.23	2	526.78	1052.55	-0.09	-0.0947297	9.15	50kD-band-chymo-2
